# Supplementary material for: The origins of Atlantic salmon (Salmo salar L.) recolonizing the River Mersey in northwest England
Source: Ecol Evol. 2012 Sep 11;2(10):2537–48. doi: 10.1002/ece3.353 (PMC3492779; doi:10.1002/ece3.353)
Supplement: Supplementary file 1 [file ece30002-2537-SD1.xlsx]

## Sheet: Sheet5
Sample ID	Scotland	Solway & Northwest England	Southwest England & Wales	Southern England	Northern Ireland	France	Norway
Mer.adu01.01	0.104	0.0322	0.0608	0	0	0.0017	0.0001
Mer.adu01.02	0.7827	0.9445	0.4793	0	0.2766	0.2383	0.3313
Mer.adu01.03	0.0067	0.0866	0.0681	0	0.001	0	0
Mer.adu01.04	0.1817	0.2328	0.1842	0	0.0387	0	0.0069
Mer.adu02.01	0.1046	0.0701	0.0045	0	0.0004	0	0.0034
Mer.adu02.02	0.6971	0.7625	0.6259	0	0.5104	0.0117	0.1846
Mer.adu02.03	0.7111	0.8034	0.7004	0	0.044	0.0237	0.004
Mer.adu02.04	0.6057	0.4946	0.6352	0	0.1161	0.0325	0.0847
Mer.adu02.06	0.142	0.1639	0.0356	0	0.0002	0.0004	0.0039
Mer.adu02.07	0.0038	0.0268	0.0022	0	0	0	0
Mer.adu02.08	0.1651	0.3474	0.0658	0	0.0338	0	0.0186
Mer.adu02.09	0.7554	0.7525	0.595	0	0.1766	0.116	0.1041
Mer.adu02.10	0.0428	0.1072	0.1084	0	0	0	0.0031
Mer.adu02.11	0.0136	0.1501	0.1412	0	0.0002	0.0037	0.003
Mer.adu02.12	0.467	0.4118	0.5152	0	0.0143	0.0031	0.0419
Mer.adu02.13	0.5063	0.3674	0.5423	0	0.0045	0.0089	0.0425
Mer.adu02.14	0.2132	0.2899	0.2801	0	0.0005	0	0.003
Mer.adu02.15	0.0698	0.2637	0.0793	0	0.0005	0.0034	0.0373
Mer.adu02.16	0.0129	0.0316	0.0104	0	0	0	0
Mer.adu02.17	0	0.0001	0.0005	0	0	0	0.0001
Mer.adu02.18	0.171	0.325	0.0374	0	0.0127	0	0
Mer.adu02.19	0.5474	0.4288	0.4276	0	0.3628	0.0044	0.0044
Mer.adu02.20	0.7813	0.8933	0.7484	0	0.115	0.0879	0.0377
Mer.adu02.21	0.0106	0.1381	0.1968	0	0.0002	0.0064	0.003
Mer.adu04.01	0.2513	0.337	0.3807	0	0.1025	0.0014	0.0205
Mer.adu06.01	0.0158	0.0427	0.0398	0	0.0789	0.0079	0.0004
Mer.adu06.02	0.849	0.8506	0.9641	0	0.4566	0.396	0.2801
Mer.adu06.04	0.3415	0.5073	0.2502	0	0.0116	0.0196	0.0011
Mer.adu06.05	0.3885	0.4013	0.6587	0	0.0049	0.1526	0.0105
Mer.adu06.06	0.2035	0.1604	0.0514	0	0.0071	0	0.0016
Mer.adu06.07	0.0667	0.0377	0.0763	0	0.0002	0	0.0013
Mer.adu06.08	0.2617	0.5733	0.2617	0	0.0632	0.0026	0.0004
Mer.adu07.01	0.0069	0.1149	0.3943	0	0.0018	0.0006	0.0079
Mer.adu07.02	0.0206	0.0561	0.232	0	0	0.266	0.0015
Mer.adu07.03	0.4422	0.5114	0.2146	0.0021	0.0241	0.1828	0.1296
Mer.adu07.04	0.0026	0.182	0.0026	0	0.0016	0	0
Mer.adu07.05	0.124	0.1772	0.3152	0	0.0659	0.201	0.0376
Mer.adu07.06	0.0143	0.0086	0.2467	0	0.0002	0.1707	0
Mer.adu07.07	0.0542	0.0248	0.1047	0	0	0.0008	0.0008
Mer.adu07.09	0.1764	0.1999	0.3659	0	0.0136	0.0302	0.2045
Mer.adu07.10	0.1911	0.4633	0.0902	0	0.0359	0.007	0.0534
Mer.adu07.11	0.1069	0.3412	0.1927	0	0.1242	0.0152	0.0474
Mer.adu07.12	0.3917	0.1612	0.138	0	0.0421	0.0082	0.0352
Mer.adu07.13	0.1107	0.353	0.0853	0	0.8142	0	0.0001
Mer.adu07.14	0.7976	0.7907	0.4721	0	0.6302	0.061	0.1644
Mer.adu07.15	0.1767	0.7139	0.3452	0	0.0451	0.0269	0.0289
Mer.adu07.16	0.0001	0.0029	0.0024	0	0	0	0
Mer.adu07.17	0.5125	0.4978	0.519	0	0.2407	0.0014	0.0555
Mer.adu07.18	0.1075	0.2754	0.1928	0	0.03	0.0023	0.0003
Mer.adu07.19	0.0017	0.0143	0.0206	0	0.0002	0	0.0003
Mer.adu07.20	0.0994	0.2925	0.0968	0	0.0255	0.0003	0.0038
Mer.adu07.21	0.4378	0.2746	0.196	0	0.0023	0.0726	0.0415
Mer.adu07.22	0.0909	0.3055	0.0633	0	0.0004	0	0.0006
Mer.adu07.23	0.1087	0.2501	0.4319	0	0.0032	0.0759	0.0147
Mer.adu07.24	0.1105	0.1124	0.0429	0	0.017	0.0004	0.015
Mer.adu07.25	0.0107	0.014	0.0156	0	0	0	0.0011
Mer.adu07.26	0.1222	0.171	0.0568	0	0.0002	0	0.0013
Mer.adu07.27	0.0403	0.0949	0.0608	0	0.0125	0.0006	0
Mer.adu07.28	0.0802	0.0634	0.0903	0	0.6918	0	0.0015
Mer.adu07.29	0.0109	0.0158	0.0001	0	0	0	0
Mer.adu07.30	0.002	0.0008	0.0053	0	0	0	0
Mer.adu07.31	0.4494	0.5741	0.0922	0	0.1705	0	0.0273
Mer.adu07.33	0.0426	0.0254	0.1313	0	0.0004	0	0
Mer.adu08.02	0.6597	0.4789	0.7149	0	0.0573	0.017	0.2705
Mer.adu08.03	0.7156	0.8567	0.6206	0	0.1521	0.2094	0.2911
Mer.adu08.04	0.7368	0.4634	0.2922	0	0.2045	0.0463	0.3525
Mer.adu08.05	0.0106	0.0244	0.0077	0	0	0	0
Mer.adu08.06	0.5041	0.3618	0.3034	0	0.0045	0.061	0.109
Mer.adu08.07	0.067	0.2189	0.0511	0	0.0042	0.0016	0.0007
Mer.adu08.08	0.1425	0.6787	0.2265	0	0.0001	0.0042	0.0164
Mer.adu08.09	0.0036	0.022	0.0054	0	0.0183	0	0.0004
Mer.adu08.10	0.0745	0.2076	0.0323	0	0	0	0.0101
Mer.adu08.11	0.0081	0.1431	0.002	0	0.0005	0	0.0004
Mer.adu08.12	0.002	0.0832	0.0045	0	0.0002	0	0.0592
Mer.adu08.13	0.1601	0.3176	0.1375	0	0.0048	0.0058	0
Mer.adu08.14	0.101	0.1306	0.2577	0	0.0002	0	0
Mer.adu08.15	0.0004	0	0.0014	0	0	0	0
Mer.adu08.16	0.0154	0.04	0.0056	0	0.0023	0	0.0008
Mer.adu08.17	0.3195	0.181	0.1502	0	0.0315	0.0025	0.0021
Mer.adu08.18	0.0038	0.248	0.1411	0	0	0	0.0012
Mer.adu08.19	0.0021	0.0163	0.0026	0	0.0002	0	0.0039
Mer.adu08.20	0.01	0.0003	0.0055	0	0	0	0
Mer.adu08.21	0.4534	0.1988	0.3655	0	0.0197	0.0289	0.1141
Mer.adu08.22	0.2243	0.2229	0.2751	0	0.0823	0.0041	0.0056
Mer.adu08.23	0.1124	0.4905	0.1841	0	0.209	0.0006	0.0034
Mer.adu08.24	0.0015	0.046	0.0055	0	0.0004	0	0
Mer.adu08.25	0.1749	0.3202	0.0785	0	0.1318	0	0.0817
Mer.adu08.26	0.6393	0.8369	0.6351	0	0.8119	0.2887	0.6681
Mer.adu08.27	0.0045	0.0192	0.1106	0	0	0	0.0218
Mer.adu08.28	0.1442	0.1552	0.0968	0	0.0009	0	0.0321
Mer.adu08.29	0.2582	0.2535	0.2702	0	0.0602	0.0008	0.0088
Mer.adu08.30	0.4908	0.4284	0.8907	0	0.0502	0.0083	0.1891
Mer.adu08.32	0.7074	0.822	0.5017	0	0.1874	0.0104	0.1841
Mer.adu08.33	0.156	0.1413	0.0898	0	0.0005	0.0029	0.0008
Mer.adu08.34	0.302	0.1908	0.0808	0	0.0024	0	0.0194
Mer.adu08.35	0.1516	0.1837	0.2028	0	0.0008	0	0.1988
Mer.adu08.36	0.0447	0.1666	0.0352	0	0.0162	0.0014	0.0035
Mer.adu08.37	0.0032	0.003	0.0015	0	0	0.0001	0.0019
Mer.adu08.38	0.0017	0.0017	0.0194	0	0	0	0
Mer.adu08.39	0.0055	0.0881	0.0131	0	0	0	0
Mer.adu08.40	0.5767	0.8374	0.5279	0	0.1047	0.011	0.0044
Mer.adu08.41	0.2168	0.3759	0.198	0	0.0046	0.0006	0.001
Mer.adu08.42	0.0796	0.1681	0.2407	0	0.0212	0.0008	0.0007
Mer.adu08.43	0.5028	0.4005	0.7018	0	0.1439	0.0516	0.338
Mer.adu09.02	0.0774	0.0878	0.1056	0	0	0.0004	0.0003
Mer.adu09.03	0.0137	0.1569	0.0981	0	0.003	0	0.0004
Mer.adu09.04	0.0687	0.1649	0.2769	0	0.043	0	0.0036
Mer.adu09.05	0.161	0.551	0.0914	0	0.0005	0	0.0003
Mer.adu10.01	0.1555	0.0859	0.5378	0	0.0006	0.0234	0.0326
Mer.adu10.02	0.0489	0.1393	0.05	0	0.0002	0.0014	0
Mer.adu10.04	0.2268	0.1871	0.1012	0	0.0014	0.0048	0.0098
Mer.adu10.05	0.0947	0.1687	0.0719	0	0.0005	0	0.0225
Mer.adu10.06	0.0311	0.0112	0.053	0	0.0008	0	0
Mer.adu10.07	0.5502	0.3548	0.1256	0	0.1554	0.0054	0.1093
Mer.adu10.08	0.1395	0.2073	0.0743	0	0.0028	0.0016	0.0002
Mer.adu10.11	0.3716	0.3712	0.2368	0	0.1411	0.0008	0.2603
Mer.adu10.12	0.1786	0.2139	0.1586	0	0.0589	0.0018	0.0004
Mer.adu10.13	0.7476	0.6138	0.4117	0	0.2898	0	0.0807
Mer.adu10.14	0.0463	0.0013	0.0075	0	0	0	0
Mer.adu10.15	0.2541	0.4966	0.3384	0	0.077	0.0227	0.0456
Mer.adu10.16	0.0558	0.0621	0.0443	0	0.0008	0	0.0007
Mer.adu10.17	0.1786	0.3843	0.0544	0	0.0014	0	0.0059
Mer.adu10.18	0	0	0.0007	0	0	0	0
Mer.adu10.19	0.8884	0.744	0.8964	0	0.7977	0.3919	0.1517
Mer.adu10.20	0.1792	0.0711	0.0417	0	0.0623	0.0003	0.0167
Mer.adu10.21	0.0067	0.0003	0.0199	0	0	0	0
Mer.adu10.22	0.1234	0.4045	0.4357	0	0.003	0	0.0004
Mer.adu10.23	0.8408	0.97	0.9386	0	0.6019	0.3748	0.4269
Mer.adu10.24	0.2428	0.3974	0.3778	0	0.0006	0.0005	0.0538
Mer.adu10.25	0.0124	0.0338	0.0295	0	0.0044	0	0
Mer.adu10.26	0.1028	0.064	0.0754	0	0	0.0012	0.0012
Mer.adu10.27	0.4946	0.3496	0.2194	0	0.0006	0.0992	0
Mer.adu10.28	0.5811	0.4686	0.6571	0	0.0287	0	0.35
Mer.adu10.30	0.7003	0.6646	0.2612	0	0.0341	0.0908	0.2431
Mer.juv06.02	0.0199	0.0977	0.084	0	0.0015	0.0024	0.0108
Additional Material
Table to show the result of the exclusion method performed using the Cornuet et al. (1999) algorithm, which simulated 10000 individuals
A reference population is excluded only when the probability of assigining to the population is below 0.05, according to Vasemagi et al. (2001)
Highlighted in red are individuals who fail to assign to any of the reporting regions
