# Supplementary material for: The origins of Atlantic salmon (Salmo salar L.) recolonizing the River Mersey in northwest England
Source: Ecol Evol. 2012 Sep 11;2(10):2537–48. doi: 10.1002/ece3.353 (PMC3492779; doi:10.1002/ece3.353)
Supplement: Supplementary file 2 [file ece30002-2537-SD2.xlsx]

## Sheet: Sheet1
	Ayr	Bladnoch	Clyde	Cree	Doon	Garnock	Girvan	Luce	Stinchar	Annan	Duddon	Eden	Ehen	Esk	Kent	Lune	Nith	Ribble	Urr	Camel	Conwy	Dart	Dee	Exe	Fowey	Nevern	Tamar	Taw	Tawe	Teifi	Teign	Torridge	Usk	Wye	Avon	Itchen	Test	Upper Bann	Agivey	Blackwater	Clogh	Grillagh	Kells water	Moyola	Six Mile	Barrow	Boyne	Suir	Aulne
Ayr
Bladnoch	0.0137
Clyde	0.0112	0.0113
Cree	0.0192	0.0035	0.0142
Doon	0.023	0.0306	0.0238	0.0311
Garnock	0.0082	0.0132	0.0077	0.0122	0.0199
Girvan	0.0079	0.0128	0.0096	0.0214	0.023	0.0084
Luce	0.0135	0.0103	0.008	0.0095	0.022	0.009	0.0105
Stinchar	0.0092	0.0106	0.0081	0.0138	0.0176	0.0078	0.0066	0.0066
Annan	0.0152	0.0111	0.0117	0.0149	0.0235	0.0151	0.0128	0.0085	0.0077
Duddon	0.0286	0.0318	0.0294	0.032	0.035	0.0318	0.0313	0.0231	0.022	0.0169
Eden	0.0282	0.0184	0.0199	0.0236	0.0336	0.024	0.0246	0.0179	0.0169	0.0079	0.0276
Ehen	0.0168	0.0124	0.0105	0.0219	0.0265	0.0127	0.0123	0.0089	0.0094	0.0102	0.0279	0.0126
Esk	0.0194	0.0168	0.013	0.0195	0.0235	0.0178	0.0167	0.0103	0.0102	0.0034	0.0184	0.008	0.0089
Kent	0.0185	0.0191	0.0149	0.0195	0.023	0.013	0.0177	0.0118	0.0125	0.0054	0.0197	0.0088	0.0134	0.0061
Lune	0.0202	0.0155	0.018	0.0231	0.0301	0.021	0.0209	0.0146	0.016	0.0107	0.0293	0.0154	0.0151	0.0095	0.0103
Nith	0.0176	0.0137	0.0132	0.0161	0.0224	0.0178	0.0146	0.0089	0.0077	0.0018	0.0162	0.0074	0.0082	0.0031	0.0071	0.0107
Ribble	0.0274	0.0225	0.0265	0.0247	0.0324	0.0298	0.0267	0.0219	0.0189	0.0142	0.0265	0.0238	0.0212	0.018	0.0207	0.0219	0.0135
Urr	0.0229	0.0192	0.017	0.0221	0.0297	0.0195	0.018	0.0115	0.0129	0.0146	0.0308	0.0243	0.0152	0.0133	0.0238	0.0196	0.0126	0.0254
Camel	0.0235	0.0223	0.0202	0.0238	0.0335	0.0197	0.0187	0.0169	0.0149	0.0169	0.0353	0.0213	0.0152	0.0203	0.0189	0.022	0.0156	0.0247	0.0184
Conwy	0.0131	0.0108	0.0091	0.0128	0.0209	0.0132	0.0127	0.0066	0.0052	0.0059	0.0174	0.0125	0.0055	0.0067	0.0121	0.0147	0.0053	0.0111	0.0093	0.0134
Dart	0.0353	0.0353	0.0317	0.0285	0.0372	0.0317	0.0334	0.0255	0.0228	0.0228	0.0342	0.0303	0.0283	0.0246	0.0224	0.0315	0.0211	0.0341	0.0268	0.0178	0.0183
Dee	0.0187	0.0128	0.0129	0.0154	0.0269	0.014	0.0166	0.0089	0.0105	0.0087	0.0207	0.0159	0.0087	0.0107	0.0149	0.0133	0.0082	0.0172	0.0097	0.0134	0.005	0.0184
Exe	0.0288	0.022	0.0226	0.0265	0.0327	0.0231	0.0248	0.0227	0.0158	0.019	0.0405	0.0246	0.0215	0.0237	0.0226	0.0231	0.0194	0.0271	0.0296	0.0169	0.019	0.031	0.0214
Fowey	0.0267	0.0258	0.0186	0.0241	0.034	0.0226	0.0225	0.0178	0.0155	0.0194	0.0354	0.0249	0.0175	0.0206	0.0233	0.0226	0.0168	0.0232	0.018	0.0076	0.0121	0.018	0.0129	0.0209
Nevern	0.0207	0.0155	0.0157	0.0166	0.0249	0.0202	0.017	0.0127	0.0122	0.0129	0.0192	0.0205	0.0132	0.0144	0.0196	0.023	0.0103	0.0191	0.0134	0.0196	0.0062	0.0232	0.0073	0.0266	0.018
Tamar	0.0251	0.0203	0.0148	0.0204	0.0288	0.0212	0.0198	0.0125	0.0138	0.0153	0.0302	0.0232	0.0154	0.0154	0.0215	0.0197	0.0129	0.0237	0.0132	0.0134	0.0101	0.0229	0.0103	0.0209	0.0105	0.0101
Taw	0.0215	0.0211	0.0179	0.0227	0.0247	0.0195	0.0208	0.0155	0.0122	0.0134	0.029	0.0188	0.014	0.0139	0.0162	0.017	0.0101	0.0191	0.0207	0.0082	0.0097	0.0192	0.0142	0.0099	0.0077	0.0147	0.0109
Tawe	0.024	0.0182	0.0216	0.0198	0.041	0.0226	0.0262	0.0221	0.0179	0.0205	0.0341	0.032	0.0197	0.0269	0.0244	0.0308	0.0212	0.0323	0.0331	0.0274	0.0167	0.0313	0.0203	0.0286	0.0316	0.0241	0.027	0.0258
Teifi	0.0156	0.0142	0.0102	0.0167	0.0234	0.0141	0.0133	0.009	0.0079	0.0096	0.0255	0.0192	0.0099	0.0118	0.0156	0.0145	0.0092	0.0196	0.0107	0.0117	0.0045	0.0208	0.0057	0.0161	0.0086	0.0029	0.0045	0.0077	0.0223
Teign	0.0269	0.0219	0.0164	0.0183	0.034	0.0172	0.0183	0.0154	0.0144	0.0183	0.0398	0.0214	0.0152	0.0184	0.0152	0.0243	0.0165	0.0322	0.0209	0.0104	0.0133	0.0164	0.0141	0.0147	0.0106	0.0181	0.0117	0.0119	0.0244	0.0092
Torridge	0.0299	0.022	0.0209	0.0265	0.0428	0.0232	0.0217	0.0198	0.0184	0.0246	0.0448	0.0295	0.0172	0.0273	0.0257	0.0309	0.0219	0.035	0.026	0.0172	0.0208	0.031	0.0194	0.0204	0.0175	0.0216	0.0182	0.0168	0.0327	0.0166	0.016
Usk	0.0256	0.0178	0.0205	0.0142	0.0282	0.0167	0.0212	0.0151	0.0158	0.0162	0.0309	0.0219	0.0122	0.0181	0.0222	0.0214	0.0149	0.0196	0.0171	0.0171	0.0089	0.022	0.0069	0.0247	0.0168	0.0099	0.0122	0.0157	0.0214	0.0111	0.0181	0.0237
Wye	0.0279	0.0251	0.0265	0.0232	0.0258	0.0266	0.0294	0.0209	0.0175	0.0154	0.0294	0.0185	0.0212	0.0181	0.0181	0.0168	0.0136	0.0127	0.0221	0.0178	0.011	0.0245	0.0158	0.0198	0.0189	0.0184	0.0158	0.0098	0.0266	0.0146	0.0244	0.0354	0.0044
Avon	0.0724	0.0822	0.0731	0.0822	0.0812	0.0725	0.0738	0.0648	0.0668	0.07	0.084	0.0843	0.0751	0.0664	0.0832	0.0756	0.0658	0.0782	0.0595	0.0731	0.0703	0.0889	0.0674	0.0926	0.0728	0.0717	0.0689	0.0776	0.084	0.0719	0.0864	0.0914	0.0647	0.0769
Itchen	0.0661	0.075	0.0696	0.0797	0.0822	0.0688	0.0683	0.0607	0.0618	0.0639	0.0745	0.0831	0.0652	0.063	0.0766	0.0733	0.0611	0.074	0.0619	0.0727	0.0682	0.0846	0.0648	0.0844	0.0742	0.0682	0.0665	0.0706	0.0669	0.0686	0.0876	0.083	0.0646	0.0767	0.0253
Test	0.0726	0.0839	0.0739	0.0887	0.0842	0.0751	0.0704	0.0632	0.0685	0.0696	0.0872	0.0846	0.0636	0.0688	0.0872	0.0833	0.0636	0.0768	0.0582	0.0711	0.0738	0.0879	0.0658	0.0882	0.0725	0.0701	0.0681	0.075	0.0786	0.0738	0.091	0.0866	0.0638	0.079	0.0332	0.022
Upper Bann	0.055	0.0517	0.0443	0.0417	0.0569	0.0431	0.0556	0.0445	0.0476	0.0487	0.0701	0.0557	0.0566	0.0505	0.0462	0.0541	0.0514	0.0752	0.0544	0.068	0.052	0.0661	0.0556	0.0612	0.0698	0.0533	0.0536	0.0636	0.0599	0.0512	0.0553	0.0665	0.0585	0.0662	0.1263	0.1221	0.1279
Agivey	0.0304	0.0326	0.0248	0.0283	0.033	0.0212	0.028	0.0217	0.0219	0.0235	0.0426	0.0385	0.0309	0.0268	0.0243	0.0348	0.0273	0.0411	0.0311	0.0361	0.0276	0.0391	0.0292	0.0325	0.042	0.0351	0.0321	0.0303	0.037	0.0266	0.0291	0.0414	0.0358	0.0364	0.101	0.0933	0.1	0.036
Blackwater	0.0322	0.028	0.0254	0.028	0.0298	0.0229	0.0282	0.0229	0.0234	0.0227	0.0431	0.0322	0.0303	0.0275	0.0243	0.0339	0.0265	0.0435	0.034	0.039	0.0279	0.0416	0.0325	0.0324	0.0436	0.0339	0.0344	0.031	0.0398	0.0274	0.032	0.0417	0.0341	0.0354	0.1019	0.0939	0.1016	0.0305	0.0107
Clogh	0.0376	0.0374	0.0293	0.0281	0.0317	0.0243	0.0334	0.0269	0.0277	0.0277	0.0396	0.0368	0.0368	0.0329	0.0318	0.0405	0.0319	0.0432	0.0376	0.042	0.0319	0.0464	0.0302	0.0405	0.0461	0.035	0.0348	0.0387	0.043	0.0307	0.0359	0.0536	0.0347	0.0388	0.0994	0.1005	0.1073	0.0398	0.019	0.0204
Grillagh	0.0258	0.0253	0.0185	0.0224	0.0302	0.0123	0.02	0.0148	0.0167	0.0196	0.0349	0.0263	0.0202	0.0199	0.018	0.0267	0.022	0.0353	0.0259	0.0255	0.0192	0.0348	0.0235	0.026	0.0318	0.0282	0.0272	0.0236	0.0285	0.0222	0.018	0.0313	0.026	0.0303	0.0874	0.0794	0.0854	0.0356	0.0096	0.0146	0.0196
Kells Water	0.0403	0.0379	0.0339	0.0272	0.0436	0.026	0.038	0.0292	0.0321	0.0295	0.0431	0.0331	0.0375	0.0307	0.027	0.0369	0.0342	0.0483	0.0413	0.0371	0.0338	0.0403	0.0331	0.0435	0.0426	0.0376	0.0351	0.0379	0.0437	0.0324	0.0304	0.0478	0.0347	0.0442	0.098	0.0991	0.1035	0.037	0.0254	0.0223	0.0164	0.0202
Moyola	0.0258	0.0211	0.0157	0.0222	0.026	0.0206	0.0214	0.0133	0.0145	0.0149	0.0259	0.0256	0.0194	0.0142	0.0223	0.023	0.0162	0.0292	0.0155	0.025	0.0161	0.0334	0.0137	0.0282	0.0278	0.0158	0.0167	0.022	0.0314	0.0131	0.024	0.0314	0.0202	0.025	0.0753	0.0775	0.0794	0.0428	0.0221	0.0197	0.0188	0.0181	0.022
Six Mile	0.0298	0.0316	0.023	0.0267	0.0303	0.0227	0.0223	0.0226	0.0217	0.0216	0.036	0.0322	0.03	0.0241	0.024	0.0299	0.0255	0.0357	0.0323	0.0382	0.0262	0.0429	0.0307	0.0323	0.041	0.0279	0.0291	0.032	0.0395	0.0246	0.0305	0.0404	0.034	0.0371	0.0936	0.0871	0.0966	0.0238	0.0156	0.0119	0.0124	0.0144	0.0182	0.0188
Barrow	0.0158	0.0133	0.0105	0.0139	0.0209	0.0081	0.0111	0.0077	0.0098	0.0078	0.0252	0.0151	0.0079	0.0103	0.0074	0.0148	0.0085	0.0228	0.017	0.0147	0.0085	0.0227	0.0131	0.0222	0.017	0.0143	0.0139	0.0136	0.0202	0.0099	0.0118	0.021	0.0172	0.0192	0.0723	0.0663	0.0714	0.0399	0.0225	0.0179	0.0237	0.0139	0.022	0.019	0.0165
Boyne	0.0207	0.0193	0.0153	0.0183	0.0316	0.0136	0.0138	0.0144	0.0122	0.0155	0.0332	0.0226	0.0144	0.0173	0.0146	0.0262	0.0159	0.0281	0.0247	0.0198	0.0132	0.0292	0.0174	0.0281	0.0209	0.0197	0.0208	0.0227	0.0229	0.0168	0.0185	0.0273	0.0167	0.0238	0.0789	0.0659	0.0743	0.0543	0.0322	0.033	0.0379	0.0211	0.0358	0.0253	0.0293	0.0132
Suir	0.0232	0.0182	0.0139	0.0191	0.0269	0.0192	0.0175	0.0108	0.0104	0.0108	0.0266	0.0153	0.0101	0.0102	0.0156	0.0211	0.0085	0.022	0.0155	0.0158	0.0059	0.02	0.0121	0.0246	0.0161	0.0132	0.0117	0.0126	0.0252	0.0094	0.0118	0.021	0.0158	0.0166	0.0711	0.0704	0.0723	0.0534	0.0292	0.0274	0.0357	0.021	0.0339	0.0151	0.0312	0.0086	0.019
Aulne	0.0372	0.0342	0.0293	0.0327	0.0516	0.029	0.031	0.0237	0.0303	0.0329	0.0594	0.0433	0.0288	0.0346	0.0349	0.0409	0.0322	0.0491	0.0228	0.0216	0.0294	0.0359	0.0216	0.0447	0.0254	0.0318	0.0252	0.0351	0.0431	0.0251	0.0236	0.0309	0.0268	0.0441	0.082	0.0824	0.0812	0.081	0.0488	0.0485	0.0592	0.0431	0.0531	0.0349	0.0563	0.0284	0.0329	0.03
Blavet	0.0471	0.0432	0.0389	0.0428	0.0568	0.0408	0.0436	0.0341	0.0401	0.0421	0.0649	0.0517	0.0405	0.0446	0.0432	0.0467	0.0392	0.0536	0.0326	0.0215	0.0386	0.0435	0.0336	0.0483	0.0302	0.0451	0.0361	0.0346	0.051	0.0358	0.0371	0.0421	0.0386	0.041	0.0847	0.0856	0.0855	0.0918	0.0611	0.0571	0.0695	0.0519	0.0679	0.0457	0.0655	0.0357	0.0474	0.036	0.013
Elle	0.0441	0.039	0.0325	0.0395	0.0514	0.0323	0.0359	0.0309	0.0365	0.0425	0.0638	0.055	0.0341	0.0422	0.0456	0.0431	0.0402	0.053	0.0321	0.0294	0.0355	0.0479	0.026	0.0478	0.0296	0.0383	0.0287	0.0398	0.0468	0.0303	0.0314	0.0318	0.0305	0.0532	0.0775	0.08	0.0793	0.0873	0.0599	0.0578	0.0645	0.0503	0.0581	0.0421	0.061	0.0337	0.0458	0.0368	0.0079
Elorn	0.054	0.0469	0.0364	0.0492	0.0582	0.046	0.0444	0.0346	0.0416	0.0463	0.0692	0.0581	0.0368	0.0427	0.0521	0.0498	0.0438	0.0571	0.0314	0.034	0.0407	0.0529	0.0325	0.0556	0.033	0.04	0.0309	0.0454	0.0591	0.0344	0.0396	0.039	0.0361	0.0543	0.0785	0.082	0.0799	0.092	0.0666	0.0619	0.069	0.0563	0.0647	0.0395	0.0652	0.0398	0.0476	0.0388	0.012
Leguer	0.0396	0.0308	0.0283	0.0364	0.0467	0.0326	0.033	0.025	0.0284	0.0348	0.0531	0.0408	0.028	0.0327	0.0405	0.0336	0.0314	0.0472	0.0221	0.0232	0.0239	0.0358	0.0205	0.0367	0.0208	0.0265	0.0178	0.0277	0.0422	0.0213	0.0238	0.0276	0.0222	0.0355	0.0712	0.0758	0.0748	0.08	0.0566	0.0547	0.0607	0.0451	0.0574	0.0342	0.0568	0.0299	0.0399	0.0242	0.0119
Scorff	0.0415	0.0313	0.0288	0.0347	0.0512	0.0314	0.0355	0.0271	0.0343	0.0393	0.0611	0.0491	0.0303	0.0391	0.0439	0.0416	0.0371	0.0487	0.028	0.0283	0.0331	0.0448	0.0257	0.0466	0.0287	0.0328	0.0243	0.037	0.0415	0.0282	0.0298	0.0337	0.0286	0.0469	0.0759	0.0771	0.0719	0.076	0.0571	0.0541	0.0607	0.0467	0.0551	0.0366	0.0568	0.029	0.0422	0.0309	0.0088
Sée	0.0587	0.0582	0.0506	0.0542	0.0719	0.0447	0.0506	0.0458	0.0482	0.048	0.0759	0.0481	0.0452	0.05	0.0461	0.0578	0.0466	0.0658	0.0514	0.0284	0.046	0.0451	0.0435	0.0552	0.0353	0.0576	0.049	0.0458	0.054	0.0468	0.0356	0.0499	0.0447	0.0529	0.0878	0.0953	0.0932	0.1061	0.0674	0.07	0.0783	0.0543	0.0686	0.0601	0.0777	0.0424	0.0435	0.0419	0.0282
Sélune	0.0529	0.0477	0.0444	0.0479	0.0652	0.039	0.0435	0.039	0.0408	0.0409	0.0666	0.0427	0.0342	0.0413	0.0383	0.0486	0.0402	0.0594	0.043	0.0274	0.0374	0.0398	0.0332	0.0473	0.0337	0.0473	0.039	0.0437	0.0444	0.0376	0.0278	0.0391	0.0346	0.0514	0.0862	0.0852	0.0903	0.0942	0.0627	0.0609	0.074	0.0491	0.0582	0.0501	0.0693	0.0358	0.0349	0.0364	0.0173
Daleelva	0.0361	0.0326	0.0296	0.0212	0.0491	0.0299	0.0405	0.0282	0.0321	0.0334	0.0487	0.0418	0.0367	0.0356	0.036	0.0449	0.0333	0.0502	0.0445	0.0424	0.0291	0.0449	0.0358	0.046	0.0456	0.039	0.0392	0.04	0.0315	0.0345	0.0319	0.0481	0.0371	0.0405	0.105	0.1035	0.1108	0.0631	0.0408	0.0465	0.0534	0.04	0.0526	0.0418	0.0523	0.03	0.035	0.0317	0.0535
Laukhellevassdraget	0.0456	0.0472	0.0386	0.0304	0.0619	0.0361	0.0517	0.0369	0.0423	0.0467	0.0576	0.0549	0.0452	0.0475	0.0491	0.0597	0.0432	0.0603	0.0507	0.0455	0.0392	0.0513	0.0426	0.0585	0.0502	0.0461	0.0471	0.0491	0.0415	0.0445	0.04	0.0544	0.0428	0.0542	0.1002	0.1056	0.1078	0.0764	0.0529	0.0565	0.0619	0.0473	0.0589	0.0454	0.0634	0.0406	0.0471	0.0398	0.0457
Namsen	0.0417	0.0394	0.0363	0.0268	0.0565	0.0344	0.0474	0.0342	0.0407	0.0424	0.0526	0.0531	0.047	0.0427	0.0427	0.0568	0.0419	0.059	0.0549	0.0481	0.0373	0.0519	0.0435	0.0581	0.0515	0.0476	0.0469	0.047	0.039	0.0446	0.0416	0.0566	0.0464	0.051	0.1079	0.1078	0.1132	0.0718	0.0497	0.0536	0.0612	0.047	0.057	0.0445	0.0614	0.0365	0.0425	0.0385	0.0553
Vesterelva	0.0608	0.0655	0.0536	0.0524	0.0764	0.0488	0.0584	0.0486	0.0535	0.0609	0.0784	0.0731	0.0567	0.0638	0.0594	0.0769	0.0578	0.0783	0.0575	0.0553	0.0576	0.0632	0.0552	0.0727	0.0617	0.0632	0.0619	0.0659	0.0616	0.0616	0.0558	0.0622	0.0563	0.0714	0.1082	0.1053	0.1023	0.0966	0.0648	0.0724	0.0839	0.06	0.0849	0.0682	0.0803	0.0538	0.0558	0.0564	0.0432
Additional material		Pairwise Fst values as calculated by Fstat
Average pairwise Fst between rivers within reporting regions	Scotland	Solway & Northwest England	Southwest England & Wales	Southern England	Northern Ireland	France	Norway
	0.0135833	0.0150978	0.0166286	0.0268333	0.0219893	0.0203464	0.0252
Average pairwise Fst between rivers	Global	UK	GB	Excluding Southern England
	0.0360466	0.0298292	0.0271994	0.0186551
[truncated: 11 more columns]
