# Supplementary material for: The origins of Atlantic salmon (Salmo salar L.) recolonizing the River Mersey in northwest England
Source: Ecol Evol. 2012 Sep 11;2(10):2537–48. doi: 10.1002/ece3.353 (PMC3492779; doi:10.1002/ece3.353)
Supplement: Supplementary file 3 [file ece30002-2537-SD3.xlsx]

## Sheet: Sheet1
	Ayr	Bladnoch	Clyde	Cree	Doon	Garnock	Girvan	Luce	Stinchar	Annan	Duddon	Eden	Ehen	Esk	Kent	Lune	Nith	Ribble	Urr	Camel	Conwy	Dart	Dee	Exe	Fowey	Nevern	Tamar	Taw	Tawe	Teifi	Teign	Torridge	Usk	Wye	Avon	Itchen	Test	Upper_Bann	Agivey	Black_water	Clogh	Grillagh	Kells_water	Moyola	Six_Mile	Barrow	Boyne	Suir	Aulne
SSspG7	0.8769	0.27267	0.09472	0.17452	0.26165	0.94853	0.49782	0.02885	0.05032	0.07721	0.90137	0.06144	0.07198	0.1011	0.02218	0.42394	0.00503	0.00019	0.90369	0.0174	0.86802	0.019	0.00647	0	0.00676	0.26796	0.08635	0.26513	0.0539	0.08576	0.83433	0.03016	0.56293	0.13848	0.30838	0.13177	0.01208	0.83857	0.5456	0.04596	0.60696	0.30555	0.30125	0.11985	0.09017	0.14364	0.01971	0.02775	0.03283
Ssa14	0.03309	0.45499	0.53149	0.72469	0.92496	0.42151	0.20592	0.33536	0.52119	0.5966	0.14481	0.03947	1	0.08375	0.71638	0.05995	0.83042	0.50774	0.05598	0.7075	1	0.56173	0.00706	0.32247	0.57868	0.25545	4e-05	0.47041	0.66124	0.90983	0.34235	0.24035	0.18589	0.15973	NA	NA	1	1	0.0386	0.41208	0.44296	0.12737	0.17863	1	0.83283	0.09067	0.83176	0.56467	0.02375
Ssa202	0.98108	0.13023	0.13187	0.14123	0.00024	0.07025	0.07136	0.18271	0.06424	0.16848	0.95212	0.44057	0.12613	0.36462	0.73482	0.36252	0.95095	0.02977	0.66913	0	0.67198	0.23029	0.89229	0.00406	0.24703	0.36609	0.26568	0.88645	0.47664	0.46475	0.05782	0.32989	0.47916	0.54884	0.07498	0.27946	0.26623	0.03562	0.68755	0.00651	0.08388	0.14536	0.77194	0.60887	0.26776	0.30653	0.10574	0.03242	0.06821
SSsp3016	0.30071	0.32254	0.38056	0.10899	0.08243	0.64726	0.05524	0.17225	0.0579	0.00869	0.44163	0.11346	0.50973	0.1571	0.01301	0.38397	0.01376	0.33869	0.93732	0.07459	0.59407	0.01131	0.06271	0.15355	0.07269	0.63011	0.8355	0.73261	0.12169	0.11039	0.3145	0.16217	0.28799	0.91468	0.70776	0.91846	0.0661	0.68854	0.83926	0.04852	0.87541	0.38457	0.41318	0.71806	0.18992	0.04508	0.02254	0.37804	0.73942
Ssa197	0.01663	0.79083	0.36824	0.97123	0.08089	0.77507	0.44108	0.11145	0	0.06026	0.0756	0.19875	0.41329	0	0.00632	0.58551	0.02212	0.84895	0.24428	0.00049	0.12867	0.14401	0.28431	0.00161	0.1624	0.00036	0	0.05201	0.06402	0.50302	0.64599	0.21877	0.88846	0.34851	0.8525	0.26239	0.04877	0.52958	0.00943	0.76317	0.34955	0.10928	0.18061	0.80474	0.51948	0.1104	0.2009	0.62935	0.12917
SsaF43	0.77479	0.36517	0.70422	0.94752	0.4895	0.15064	0.57342	0.01857	0.88078	0.99267	0.75884	0.00996	0.20787	0.11325	0.06581	0.04305	0.39918	0.7136	0.13024	0.09664	0.8358	0.00014	0.27247	0.07413	0.09061	0.00494	0.56374	0.4284	0.18531	0.59349	0.02816	0.52972	0.18109	0.10234	0.58219	0.11541	0.26113	0.50641	0.25697	0.07039	0.73175	0.89586	0.93194	0.42	0.2344	0.36831	0.8195	0.69581	0.14439
SSsp1605	0.18428	0.80656	0.53212	0.58227	0.07434	0.6535	0.29572	0.98308	0.28511	0.13326	0.83641	0.37897	0.77714	0.18843	0.30317	0.32286	0.07001	0.44191	0.13329	0.10045	0.42848	0.06022	0.39738	0.00545	0.31898	0.00078	0.03559	0.26891	0.03612	0.10151	0.08085	0.44043	0.33637	0.37877	0.09168	0.17658	0.1667	0.03265	0.64217	0.27406	0.66334	0.87695	0.03725	0.5379	0.27218	0.95726	0.15262	0.36952	0.06698
SSsp2210	0.04161	0.39512	0.35388	0.94127	0.84012	0.3489	0.21517	0.51785	0.33998	0.60858	0.84148	0.48958	0.83534	0.33374	0.74846	0.2341	0.14712	0.40722	0.31906	0.06161	0.27958	0.20335	0.06943	0.09142	0.07993	0.05277	0.04597	0.34278	0.07451	0.03386	0.92145	0.94903	0.19449	0.87965	0.04225	0.08605	0.00625	0.7579	0.71805	0.01886	0.62738	0.52361	0.80594	0.42881	0.22744	0.06256	0.41739	0.37575	0.58272
SSsp2216	0.21426	0.89614	0.40952	0.92952	0.16523	0.61886	0.76266	0.38514	0.03794	0.22037	0.22268	0.1148	0.79918	0.2879	0.08156	0.84043	0.62224	0.74443	0.84129	0.1504	0.96322	0.12537	0.12311	0.10314	0.74708	0.57923	0.65168	0.63527	0.51882	0.87881	0.33716	0.09665	0.24775	0.34116	0.16838	0.22214	0.68242	0.32855	0.37333	0.34258	0.32163	0.90376	0.22288	0.36657	0.31371	0.0037	0.00073	0.41703	0.49816
SsaD157	0.23589	0.09447	0.10725	0.86217	0	0.42204	0.8393	0.6928	0	0.31834	0.30076	0.23301	0	0.06508	0.75522	0.37272	0.93435	0.75093	0.8316	0.20339	0.59606	0.75666	0.22884	0.02051	0.22449	0.39799	0.04105	0.18839	0.00252	0.01899	0.56146	0.25191	0.05659	0.29753	0.20642	0.38509	0.16444	0.96254	0.74295	0.88747	0.23365	0.98363	0.04203	0.01492	0.00382	0.1901	0	0.60719	0.33759
Ssa171	0.05891	0.49377	0.00649	0.27311	0.00811	0.2899	0.04052	0.03583	0.1673	0.14928	0.57168	0.07107	0.51342	0.68767	0.92891	0.26703	0	0.86779	0.27616	0.18729	0.70956	0.33384	0.16198	0.39862	0.43719	0.38975	0.09471	0.40091	0.14421	0.97869	0.70897	0.00484	0.88883	0.27996	0.55192	0.70917	0.93905	0.2987	0.48475	0.15595	0.21142	0.97159	0.66276	0.00548	0.32683	0.78668	0.04324	0.02577	0.21389
Ssa289	0.40623	0.51639	0.99903	1	0.16319	0.23396	0.01889	0.22125	0.02273	0.038	0.10791	0.01943	0.12692	0.44452	0.33904	0.60828	0.49891	0.60985	0.15224	0.87996	0.52218	0.7428	0.66444	0.03028	0.71604	0.21698	0.39368	0.8402	0.34901	0.80495	0.24411	0.1876	0.30527	0.11972	0.19897	0.02047	0.87485	0.10447	0.3638	0.9028	0.48797	0.23082	0.10213	0.20049	0.10178	0.53406	0.79952	0.17142	0.47928
SsaD144	0	0.75125	0	0.37199	0	0.52829	0.16041	0.57961	0	0	0.75348	0.54742	0.24091	0	0.15368	0.34835	0.03985	0.81735	0.55757	0.03234	0.68353	0.44981	0.17831	0.19751	0	0.28828	0.76163	0.17087	0.011	0.37194	0.51468	0.43454	0.04657	0.60129	0.53845	0.15036	0.41993	0.16402	0.434	0.24827	0.43155	0.81508	0.10019	0.02864	0.02859	0.1176	0.13026	0.02588	0.22664
SSsp2201	0.66866	0.42606	0.31146	0.23532	0	0.449	0.54879	0.39409	0	0.48274	0.0238	0.07751	0.23494	0.01183	0.21411	0.30154	0.2559	0.88732	0.25656	0.13286	0.59394	0.02196	0.59069	0.04822	0	0.00455	0.30461	0.27256	0.13891	0.22505	0.42301	0.16189	0.06286	0.9808	0.58754	0.43871	0.02741	0.41994	0	0.0014	0.24144	0.04027	0.41528	0.69417	0.03699	0.14851	0.00698	0.60065	0.43854
	P<0.05			840
SSspG7	0	0	0	0	0	0	0	1	0	0	0	0	0	0	1	0	1	1	0	1	0	1	1	1	1	0	0	0	0	0	0	1	0	0	0	0	1	0	0	1	0	0	0	0	0	0	1	1	1
Ssa14	1	0	0	0	0	0	0	0	0	0	0	1	0	0	0	0	0	0	0	0	0	0	1	0	0	0	1	0	0	0	0	0	0	0	0	0	0	0	1	0	0	0	0	0	0	0	0	0	1
Ssa202	0	0	0	0	1	0	0	0	0	0	0	0	0	0	0	0	0	1	0	1	0	0	0	1	0	0	0	0	0	0	0	0	0	0	0	0	0	1	0	1	0	0	0	0	0	0	0	1	0
SSsp3016	0	0	0	0	0	0	0	0	0	1	0	0	0	0	1	0	1	0	0	0	0	1	0	0	0	0	0	0	0	0	0	0	0	0	0	0	0	0	0	1	0	0	0	0	0	1	1	0	0
Ssa197	1	0	0	0	0	0	0	0	1	0	0	0	0	1	1	0	1	0	0	1	0	0	0	1	0	1	1	0	0	0	0	0	0	0	0	0	1	0	1	0	0	0	0	0	0	0	0	0	0
SsaF43	0	0	0	0	0	0	0	1	0	0	0	1	0	0	0	1	0	0	0	0	0	1	0	0	0	1	0	0	0	0	1	0	0	0	0	0	0	0	0	0	0	0	0	0	0	0	0	0	0
SSsp1605	0	0	0	0	0	0	0	0	0	0	0	0	0	0	0	0	0	0	0	0	0	0	0	1	0	1	1	0	1	0	0	0	0	0	0	0	0	1	0	0	0	0	1	0	0	0	0	0	0
SSsp2210	1	0	0	0	0	0	0	0	0	0	0	0	0	0	0	0	0	0	0	0	0	0	0	0	0	0	1	0	0	1	0	0	0	0	1	0	1	0	0	1	0	0	0	0	0	0	0	0	0
SSsp2216	0	0	0	0	0	0	0	0	1	0	0	0	0	0	0	0	0	0	0	0	0	0	0	0	0	0	0	0	0	0	0	0	0	0	0	0	0	0	0	0	0	0	0	0	0	1	1	0	0
SsaD157	0	0	0	0	1	0	0	0	1	0	0	0	1	0	0	0	0	0	0	0	0	0	0	1	0	0	1	0	1	1	0	0	0	0	0	0	0	0	0	0	0	0	1	1	1	0	1	0	0
Ssa171	0	0	1	0	1	0	1	1	0	0	0	0	0	0	0	0	1	0	0	0	0	0	0	0	0	0	0	0	0	0	0	1	0	0	0	0	0	0	0	0	0	0	0	1	0	0	1	1	0
Ssa289	0	0	0	0	0	0	1	0	1	1	0	1	0	0	0	0	0	0	0	0	0	0	0	1	0	0	0	0	0	0	0	0	0	0	0	1	0	0	0	0	0	0	0	0	0	0	0	0	0
SsaD144	1	0	1	0	1	0	0	0	1	1	0	0	0	1	0	0	1	0	0	1	0	0	0	0	1	0	0	0	1	0	0	0	1	0	0	0	0	0	0	0	0	0	0	1	1	0	0	1	0
SSsp2201	0	0	0	0	1	0	0	0	1	0	1	0	0	1	0	0	0	0	0	0	0	1	0	1	1	1	0	0	0	0	0	0	0	0	0	0	1	0	1	1	0	1	0	0	1	0	1	0	0
Sum	4	0	2	0	5	0	2	3	6	3	1	3	1	3	3	1	5	2	0	4	0	4	2	7	3	4	5	0	3	2	1	2	1	0	1	1	4	2	3	5	0	1	2	3	3	2	6	4	2
	Bonferroni corrected	loci*pops
	840	5.95238e-05	5.95238e-05
SSspG7	0	0	0	0	0	0	0	0	0	0	0	0	0	0	0	0	0	0	0	0	0	0	0	1	0	0	0	0	0	0	0	0	0	0	0	0	0	0	0	0	0	0	0	0	0	0	0	0	0
Ssa14	0	0	0	0	0	0	0	0	0	0	0	0	0	0	0	0	0	0	0	0	0	0	0	0	0	0	1	0	0	0	0	0	0	0	0	0	0	0	0	0	0	0	0	0	0	0	0	0	0
Ssa202	0	0	0	0	0	0	0	0	0	0	0	0	0	0	0	0	0	0	0	1	0	0	0	0	0	0	0	0	0	0	0	0	0	0	0	0	0	0	0	0	0	0	0	0	0	0	0	0	0
SSsp3016	0	0	0	0	0	0	0	0	0	0	0	0	0	0	0	0	0	0	0	0	0	0	0	0	0	0	0	0	0	0	0	0	0	0	0	0	0	0	0	0	0	0	0	0	0	0	0	0	0
Ssa197	0	0	0	0	0	0	0	0	1	0	0	0	0	1	0	0	0	0	0	0	0	0	0	0	0	0	1	0	0	0	0	0	0	0	0	0	0	0	0	0	0	0	0	0	0	0	0	0	0
SsaF43	0	0	0	0	0	0	0	0	0	0	0	0	0	0	0	0	0	0	0	0	0	0	0	0	0	0	0	0	0	0	0	0	0	0	0	0	0	0	0	0	0	0	0	0	0	0	0	0	0
SSsp1605	0	0	0	0	0	0	0	0	0	0	0	0	0	0	0	0	0	0	0	0	0	0	0	0	0	0	0	0	0	0	0	0	0	0	0	0	0	0	0	0	0	0	0	0	0	0	0	0	0
SSsp2210	0	0	0	0	0	0	0	0	0	0	0	0	0	0	0	0	0	0	0	0	0	0	0	0	0	0	0	0	0	0	0	0	0	0	0	0	0	0	0	0	0	0	0	0	0	0	0	0	0
SSsp2216	0	0	0	0	0	0	0	0	0	0	0	0	0	0	0	0	0	0	0	0	0	0	0	0	0	0	0	0	0	0	0	0	0	0	0	0	0	0	0	0	0	0	0	0	0	0	0	0	0
SsaD157	0	0	0	0	1	0	0	0	1	0	0	0	1	0	0	0	0	0	0	0	0	0	0	0	0	0	0	0	0	0	0	0	0	0	0	0	0	0	0	0	0	0	0	0	0	0	1	0	0
Ssa171	0	0	0	0	0	0	0	0	0	0	0	0	0	0	0	0	1	0	0	0	0	0	0	0	0	0	0	0	0	0	0	0	0	0	0	0	0	0	0	0	0	0	0	0	0	0	0	0	0
Ssa289	0	0	0	0	0	0	0	0	0	0	0	0	0	0	0	0	0	0	0	0	0	0	0	0	0	0	0	0	0	0	0	0	0	0	0	0	0	0	0	0	0	0	0	0	0	0	0	0	0
SsaD144	1	0	1	0	1	0	0	0	1	1	0	0	0	1	0	0	0	0	0	0	0	0	0	0	1	0	0	0	0	0	0	0	0	0	0	0	0	0	0	0	0	0	0	0	0	0	0	0	0
SSsp2201	0	0	0	0	1	0	0	0	1	0	0	0	0	0	0	0	0	0	0	0	0	0	0	0	1	0	0	0	0	0	0	0	0	0	0	0	0	0	1	0	0	0	0	0	0	0	0	0	0
Sum	1	0	1	0	3	0	0	0	4	1	0	0	1	2	0	0	1	0	0	1	0	0	0	1	2	0	2	0	0	0	0	0	0	0	0	0	0	0	1	0	0	0	0	0	0	0	1	0	0
Additional material 5
Probability of conformance to Hardy Weinberg as calculated by Arlequin
[truncated: 13 more columns]
