# Supplementary material for: The origins of Atlantic salmon (Salmo salar L.) recolonizing the River Mersey in northwest England
Source: Ecol Evol. 2012 Sep 11;2(10):2537–48. doi: 10.1002/ece3.353 (PMC3492779; doi:10.1002/ece3.353)
Supplement: Supplementary file 4 [file ece30002-2537-SD4.xlsx]

## Sheet: Sheet1
Reporting Region	ID No.	River	River mouth longitude	River mouth latitude	Collection date	Sampling site	Sampling site Longitutde	Sample site latitutude	Sample size (n)
Scotland	1	Ayr	-4.68333	55.5	2003-08-04	Guelt Water	-4.12778	55.4436	20
					2003-08-04	Glenmuir Water	-4.14543	55.4483	20
					2002-10-01	Greenock water	-4.07533	55.5587	31
					2009-08-06	Lower River Ayr mainstem	-4.47288	55.4808	49
					2009-08-06	Upper River Ayr mainstem	-4.18958	55.5163	50
	2	Bladnoch	-4.4	54.8667	2008-07-24	Mainstem	-4.55009	54.8746	34
	3	Clyde	-5	55.6667	2008-09-26	Allander Water	-4.28229	55.9273	60
					2008-09-26	Allander Water	-4.36551	55.9794	50
					2009-09-28	River Calder	-4.63608	55.7951	50
					2008-10-02	River Clyde Mainstem	-3.90594	55.7302	50
					2008-10-02	Glazert Water	-4.21948	55.9803	30
					2009-10-05	River Kelvin Mainstem	-4.21046	55.936	29
					2008-10-13	River Gryffe	-4.64056	55.8754	68
	4	Cree	-4.4	54.85	2008-07-23	Penkiln Burn	-4.48265	54.9695	46
	5	Doon	-4.65	55.4394	2005-09-08	Muck Water	-4.40576	55.3237	27
					2005-09-08	Doon Mainstem	-4.5463	55.3936	2
					2008-09-26	Garpel Burn	-4.3951	55.2548	31
	6	Garnock	-4.693	55.6068	2003	Dusk Water	-4.69695	55.6855	20
					1905-06-25	R.Garnock Main	-4.70583	55.7104	20
	7	Girvan	-4.85	55.25	2005-10-17	Water of Girvan Mainstem	-4.59763	55.3386	30
					2005-10-17	Upper Water of Girvan	-4.53509	55.2795	31
					2004-10-12	Water of Girvan Mainstem	-4.77883	55.2633	31
	8	Luce	-4.83333	54.85	2008-09-08	Cross Water of Luce	-4.83769	54.9734	50
					2008-09-22	Main Water of Luce	-4.91916	54.9975	50
					2008-09-18	Main Water of Luce	-4.85278	54.9438	100
					2008-09-22	Main Water of Luce	-4.84248	54.9085	50
					2008-08-26	Main Water of Luce	-4.81841	54.8767	50
	9	Stinchar	-5	55.1	2003-07-16	R.Stinchar Main	-4.90959	55.13	42
					2004-09-06	Lower Water of Assel	-4.81999	55.1943	24
					2005-08-04	Duisk River	-4.73179	55.0871	37
					2004-09-17	Stinchar Mainstem	-4.63947	55.2273	31
					2003-09-09	Muck water	-4.75268	55.1525	30
Solway & Northwest England	10	Annan	-3.26667	54.9667	2009-07-11	Birnock Water	-3.43914	55.3328	49
					2009-07-09	Dryfe Water	-3.30173	55.2612	35
					2005-07-15	Evan Water	-3.53805	55.3967	35
					2009-07-09	Mein Water	-3.27561	55.0438	31
					2005-08-10	Kinnel Water	-3.47061	55.2816	29
					2009-07-22	Mainstem near Millhouse Bridge	-3.40969	55.1537	50
					2009-07-08	Moffat Water	-3.31712	55.3958	31
					2009-07-08	Water of Ae	-3.60095	55.1945	35
					2005-07-15	Water of Milk	-3.19627	55.1651	32
					2005-07-15	Wamphray Water	-3.39694	55.2465	31
	11	Duddon	-3.1156	54.4155	2008	R. Lickle	-3.20732	54.2979	31
	12	Eden	-3.06306	54.9464	2008	Scandal Beck (2 sites)	-2.40795/2.38744	54.47197/ 54.49311	49
	13	Ehen	-3.51667	54.4333	2008	Ehen site A	-3.49675	54.5156	11
					2008	Ehen site B	-3.53088	54.4397	9
					2008	Ehen site C	-3.52794	54.4504	10
					2008	Ehen site D	-3.43477	54.5313	16
	14	Esk	-3.42833	54.3381	2008	Hermitage Water	-2.86084	55.2623	43
					2008	Wauchope Water	-3.02453	55.1406	46
	15	Kent	-2.78333	54.25	2004-08-05	Sprint	-2.7978	54.442	23
					2004-08-17	Sprint	-2.78612	54.4406	18
	16	Lune	-2.8775	53.985	2004-10-13	Greta, A65 road bridge	-2.47841	54.1496	30
	17	Nith	-3.6	55	2009-06-12	Cample Water	-3.74878	55.2273	33
					2005-10-05	Carin Water	-3.80314	55.1523	29
					2009-06-11	Carron Water	-3.77551	55.2753	48
					2005-10-06	mainstem	-3.63038	55.1134	21
					2005-10-05	mainstem	-4.00821	54.9963	29
					2009-06-08	River Nith	-3.6293	55.1179	50
					2008-09-17	Scar Water	-3.95616	55.3055	50
					2008-09-01	Upper Nith	-4.30192	55.3752	48
					2009-06-11	Crawick Water	-3.88595	55.4293	50
					2009-06-10	Spango Water	-3.95843	55.4392	50
	18	Ribble	-2.76667	53.75	2004-08-17	Hammerton Hall	-2.43374	53.9772	31
	19	Urr	-3.83333	54.8333	2008-07-25	Mainstem	-3.88767	54.9775	48
Southwest England & Wales	20	Camel	-4.89361	50.5506	2005-07-26	De Lank	-4.70187	50.5326	30
					2005-08-12	Gam	-4.69985	50.5695	28
					2005-07-25	Kenning-Stock	-4.68989	50.5972	30
	21	Conwy	-3.83333	53.3	2007	Trefriw	-3.82166	53.1535	50
	22	Dart	-3.56417	50.3425	2006-08-03	East Dart (Postbridge)	-3.91369	50.5954	39
					2005-08-22	East Dart (Postbridge)	-3.91369	50.5954	40
	23	Dee	-3.22583	53.3539	2008	Main River 5.2	-2.97619	52.9667	30
					2008	Main River 5.4	-3.04817	52.9674	30
					2005	Ceiriog	-3.19698	52.9127	38
	24	Exe	-3.425	50.6147	2004-07-14	Danes Brook	-3.63308	51.0593	43
						Sherdon water	-3.71043	51.1058	31
					2004-07-01	Barle	-3.75455	51.1393	30
					2005-08-04	Barle	-3.75455	51.1393	38
	25	Fowey	-4.63333	50.35	2005-08-15	Margate Ford	-4.67917	50.4684	20
					2004-08-16	Treverbyn	-4.52934	50.4806	35
	26	Nevern	-4.8446	52.0224	2009-09-17		-4.72985	51.9992	44
	27	Tamar	-4.16667	50.3583	2003-08-08	Lyd	-4.29206	50.6341	33
					2003-07-15	Inny	-4.31763	50.5702	33
					2003-08-14	Ottery	-4.56206	50.7098	29
	28	Taw	-4.21667	51.0833	2004-09-08	Bray	-3.89126	51.1264	25
					2004-09-01	Twitchen stream	-3.72207	51.0346	32
	29	Tawe	-3.93333	51.6167	2009-09-15		-3.70536	51.8009	48
	30	Teifi	-4.66667	52.0833	2005-10-06	Clettwr	-4.26804	52.0433	8
					2005-06-23	Nant Egnant	-3.78253	52.2832	15
					2005-10-06	Lampeter	-4.07276	52.1089	11
					2009-09-30		-4.08567	52.1133	42
	31	Teign	-3.50056	50.5397	2004-08-25	Leigh Bridge			23
					2004-09-16	Leigh House	-3.86618	50.6768	21
	32	Torridge	-4.2	51.05	2004-09-20	East Oakement	-3.9832	50.7364	21
					2005-09-16	West Oakement	-4.00567	50.7315	29
	33	Usk	-2.98333	51.5833	2004-08-13	Ysgir	-3.45038	51.9654	30
	34	Wye	-2.66178	51.61	2004-09-13	Edw	-3.30086	52.1299	27
Southern England	35	Avon	-1.625	50.794	2004-10-07	Upper Avon	-1.81829	51.0961	23
					2004-10-14	Bugmoor Hatches	-1.78726	51.0078	20
	36	Itchen	-1.38565	50.9052	2005-09-19	Bishopstoke Barge	-1.33786	50.9658	27
					2006-08-01	Bishopstoke Barge	-1.33786	50.9658	24
	37	Test	-1.4792	50.9251	Jul-Aug 2004	Across catchment			49
Northern Ireland	38	Upper Bann	-6.76	55.163	2008-06-10		-6.08066	54.1144	85
	39	Agivey	-6.76	55.163	2008-08-01		-6.37025	55.0052	91
	40	Blac	-6.76	55.163	2008-07-01		-7.09129	54.2452	96
	41	Clogh	-6.76	55.163	2008-07-01		-6.14474	54.5724	73
	42	Grillagh	-6.76	55.163	2008		-6.37424	54.5218	82
	43	Kells water	-6.76	55.163	2008-10-01		-6.03321	54.4904	78
	44	Moyola	-6.76	55.163	2008-09-01		-6.41495	54.4912	77
	45	Six Mile	-6.76	55.163	2008-09-24		-6.02341	54.4342	88
Ungroupable	46	Barrow	-6.96667	52.2333	2006-06-14	Greese	-6.92172	52.9084	47
					2006-06-14	Mountain	-6.90277	52.6048	43
	47	Boyne	-6.25	53.7167	2006-07-05	Trimblestown	-6.91478	53.622	48
					2006-07-06	Balckwater	-6.86489	53.7338	46
	48	Suir	-6.996	52.273	2006-08-04	Anner	-7.64881	52.4306	48
					2005-07-27	Drish	-7.78396	52.673	48
					2006-08-08	Nire	-7.72984	52.274	37
France	49	Aulne	-4.33444	48.3061	2005	Across catchment			38
	50	Blavet	-3.36806	47.7089	2005	Across catchment			47
	51	Elle	-3.54528	47.8708	2005	Across catchment			47
	52	Elorn	-4.4075	48.385	2005	Across catchment			47
	53	Leguer	-3.41043	48.5694	2005	Across catchment			47
	54	Scorff	-3.34833	47.7417	2005	Across catchment			45
	55	Sée	-1.40861	48.6667	2005	Across catchment			47
	56	Sélune	-1.39806	48.6475	2005	Across catchment			48
Norway	57	Daleelva	61.01	4.09			6.0667	61.2	105
	58	Laukhellevassdraget	69.228	17.85			17.5863	69.2505	87
	59	Namsen	64.459	11.497			12.3318	64.4574	92
	60	Vesterelva					28.5563	70.1018	93
Additional material 1
Details of sampling sites and rivers from which Salmon samples, used in the baseline of this study, were taken
Smapling sites are grouped into the rivers from whcih they were collected, and then into the reporting regions used in this study
Geographic coordinates of sampling sites, the date of collection and the number of individuals samples are on the right
