# Supplementary material for: The origins of Atlantic salmon (Salmo salar L.) recolonizing the River Mersey in northwest England
Source: Ecol Evol. 2012 Sep 11;2(10):2537–48. doi: 10.1002/ece3.353 (PMC3492779; doi:10.1002/ece3.353)
Supplement: Supplementary file 5 [file ece30002-2537-SD5.xlsx]

## Sheet: merseysample details
						Geneclass Assignment								ONCOR Assignment
Sample ID	Date collected	Location	River	Fish size (mm)	Age (FW/SW)	Reporting Region	Probability			River level				Reporting Region	Probability			River level
						1st		2nd		1st		2nd		1st		2nd		1st		2nd
Mer.adu01.01	2001-11-05	Woolston	Mersey	700	2.1+	Scotland	82.952	Southwest England & Wales	12.545	Conwy	77.167	Teifi	7.057	Scotland	0.8487	Solway & Northwest England	0.0804	Conwy	0.5216	Nith	0.1964
Mer.adu01.02	2001-11-05	Woolston	Mersey	640	2.1+	Solway & Northwest England	88.786	Scotland	9.734	Esk	47.505	Nith	14.842	Solway & Northwest England	0.9614	Scotland	0.0373	Nith	0.4763	Esk	0.3005
Mer.adu01.03	2001-11-05	Woolston	Mersey	900	1.2+	Solway & Northwest England	72.296	Southwest England & Wales	27.267	Annan	66.283	Nith	32.564	Solway & Northwest England	0.8989	Southwest England & Wales	0.0996	Nith	0.6006	Annan	0.3987
Mer.adu01.04	2001-10-01	Woolston	Mersey	699	2.1+	Solway & Northwest England	47.08	Scotland	31.772	Ehen	49.391	Luce	27.191	Solway & Northwest England	0.7341	Scotland	0.1878	Nith	0.4475	Luce	0.3065
Mer.adu02.01	2002-10-25	Woolston	Mersey	660	2.1+	Scotland	75.813	Solway & Northwest England	23.38	Luce	43.302	Nith	22.898	Scotland	0.5145	Solway & Northwest England	0.4852	Nith	0.5693	Luce	0.261
Mer.adu02.02	2002-10-29	Woolston	Mersey	720	2.1+	Scotland	35.087	Solway & Northwest England	33.345	Ayr	21.17	Girvan	18.297	Solway & Northwest England	0.693	Scotland	0.2525	Nith	0.6816	Annan	0.2062
Mer.adu02.03	2002-10-29	Woolston	Mersey	616	2.1+	Solway & Northwest England	50.993	Scotland	37.888	Girvan	49.673	Nith	12.927	Solway & Northwest England	0.7631	Scotland	0.1881	Nith	0.5746	Annan	0.1012
Mer.adu02.04	2002-10-30	Woolston	Mersey	688	2.1+	Scotland	60.03	Southwest England & Wales	28.639	Tamar	50.267	Nevern	31.629	Scotland	0.5529	Solway & Northwest England	0.2395	Tamar	0.618	Luce	0.1783
Mer.adu02.05	2002-10-30	Woolston	Mersey	617	2.1+
Mer.adu02.06	2002-10-31	Woolston	Mersey	755	2.1+	Solway & Northwest England	51.672	Scotland	47.224	Esk	58.083	Stinchar	28.987	Solway & Northwest England	0.7721	Scotland	0.2241	Esk	0.4625	Stinchar	0.4061
Mer.adu02.07	2002-10-31	Woolston	Mersey	672	?	Solway & Northwest England	97.185	Scotland	2.154	Wye	99.731	Annan	0.118	Solway & Northwest England	0.9919			Wye	0.9531	Nith	0.0315
Mer.adu02.08	2002-10-31	Woolston	Mersey	785	2.1+	Solway & Northwest England	87.866	Scotland	9.753	Annan	68.511	Nith	16.352	Solway & Northwest England	0.9673	Scotland	0.0307	Annan	0.5693	Nith	0.4167
Mer.adu02.09	2002-11-01	Woolston	Mersey	703	2.1+	Scotland	69.343	Solway & Northwest England	26.462	Clyde	27.96	Conwy	20.904	Solway & Northwest England	0.5512	Scotland	0.4281	Clyde	0.3334	Luce	0.1824
Mer.adu02.10	2002-11-03	Woolston	Mersey	615	2.1+	Solway & Northwest England	54.14	Southwest England & Wales	39.749	Dee	65.85	Nith	10.767	Solway & Northwest England	0.7933	Southwest England & Wales	0.1711	Nith	0.4987	Dee	0.4343
Mer.adu02.11	2002-11-03	Woolston	Mersey	683	2.1+	Solway & Northwest England	60.566	Southwest England & Wales	38.641	Dee	35.038	Esk	33.907	Solway & Northwest England	0.8414	Southwest England & Wales	0.1577	Esk	0.4463	Dee	0.3331
Mer.adu02.12	2002-11-03	Woolston	Mersey	645	2.1+	Scotland	48.147	Southwest England & Wales	35.055	Clyde	41.216	Exe	25.583	Scotland	0.4018	Solway & Northwest England	0.3681	Clyde	0.5143	Luce	0.1424
Mer.adu02.13	2002-11-04	Woolston	Mersey	698	?	Scotland	52.741	Southwest England & Wales	40.022	Luce	86.208	Stinchar	1.613	Scotland	0.4932	Southwest England & Wales	0.3178	Luce	0.8767	Nith	0.0518
Mer.adu02.14	2002-11-05	Woolston	Mersey	723	?	Solway & Northwest England	45.96	Southwest England & Wales	30.303	Dee	63.265	Nith	21.031	Solway & Northwest England	0.655	Scotland	0.2181	Nith	0.6371	Dee	0.2729
Mer.adu02.15	2002-11-05	Woolston	Mersey	614	2.1+	Solway & Northwest England	88.851	Norway	7.018	Esk	76.915	Ribble	9.321	Solway & Northwest England	0.9845	Scotland	0.0094	Esk	0.7433	Nith	0.1912
Mer.adu02.16	2002-11-05	Woolston	Mersey	625	2	Solway & Northwest England	82.845	Scotland	11.34	Tamar	43.096	Annan	42.411	Solway & Northwest England	0.9466	Scotland	0.0341	Annan	0.6424	Tamar	0.1546
Mer.adu02.17	2002-11-05	Woolston	Mersey	706	2.1+	Southwest England & Wales	76.913	Solway & Northwest England	10.853	Doon	36.535	Teign	29.473	Southwest England & Wales	0.669	Solway & Northwest England	0.3214	Dee	0.6092	Teifi	0.1367
Mer.adu02.18	2002-11-06	Woolston	Mersey	695	2.1+	Solway & Northwest England	85.079	Scotland	14.495	Nith	44.289	Annan	26.866	Solway & Northwest England	0.9381	Scotland	0.0613	Nith	0.7732	Annan	0.153
Mer.adu02.19	2002-11-06	Woolston	Mersey	774	2.1+	Scotland	44.162	Northern Ireland	43.351	Clogh	84.711	Stinchar	5.881	Scotland	0.6695	Solway & Northwest England	0.225	Stinchar	0.5901	Clyde	0.1461
Mer.adu02.20	06/112002	Woolston	Mersey	707	2.1+	Solway & Northwest England	64.208	Scotland	30.212	Nith	22.774	Stinchar	21.665	Solway & Northwest England	0.8509	Scotland	0.1277	Nith	0.5744	Stinchar	0.1895
Mer.adu02.21	31/11/2002	Woolston	Mersey	657	2.1+	Southwest England & Wales	66.577	Solway & Northwest England	32.562	Dee	92.106	Duddon	5.886	Solway & Northwest England	0.6242	Southwest England & Wales	0.3749	Dee	0.8951	Nith	0.1022
Mer.adu04.01	2004-01-21		Spittle brook (SJ6392890268)	751	2.2 (?)	Southwest England & Wales	40.301	Solway & Northwest England	32.848	Nith	62.533	Stinchar	10.334	Solway & Northwest England	0.6113	Southwest England & Wales	0.2203	Nith	0.9116	Stinchar	0.0523
Mer.adu06.01	2006-10-31	Woolston	Mersey	598	1.1	Northern Ireland	93.419	Solway & Northwest England	3.194	Leguer	24.555	Six_Mile	17.986	Northern Ireland	0.4967	Solway & Northwest England	0.4173	Stinchar	0.3303	Nith	0.3143
Mer.adu06.02	2006-11-08	Woolston	Mersey	532	2.1+	Southwest England & Wales	79.054	Scotland	14.898	Exe	89.667	Taw	5.655	Southwest England & Wales	0.7232	Scotland	0.1497	Exe	0.889	Nith	0.0173
Mer.adu06.03	2006-11-09	Woolston	Mersey	613	2.1+
Mer.adu06.04	2006-11-09	Woolston	Mersey	592	1.1+	Solway & Northwest England	78.521	Scotland	17.905	Esk	94.06	Luce	2.937	Solway & Northwest England	0.9299	Scotland	0.0586	Esk	0.9276	Luce	0.0356
Mer.adu06.05	2006-11-14	Woolston	Mersey	738	1.2+	Southwest England & Wales	74.751	Scotland	9.443	Torridge	30.463	Tawe	28.179	Southwest England & Wales	0.6835	Solway & Northwest England	0.2042	Luce	0.4881	Tamar	0.2588
Mer.adu06.06	2006-11-14	Woolston	Mersey	654	1.1+	Scotland	74.69	Solway & Northwest England	24.016	Esk	52.318	Luce	23.639	Scotland	0.5484	Solway & Northwest England	0.4462	Esk	0.4112	Luce	0.2284
Mer.adu06.07	2006-11-21	Woolston	Mersey	595	2.1+	Scotland	47.072	Southwest England & Wales	41.454	Wye	48.784	Dee	11.439	Scotland	0.4579	Southwest England & Wales	0.2835	Nith	0.2242	Clyde	0.1824
Mer.adu06.08	2006-11-22	Woolston	Mersey	635	1+ (?)	Solway & Northwest England	92.888	Scotland	4.343	Annan	52.374	Nith	37.58	Solway & Northwest England	0.9758	Scotland	0.0175	Nith	0.6744	Annan	0.3065
Mer.adu07.01	2007-02-13	Woolston	Mersey	690	2.1+	Southwest England & Wales	96.902	Solway & Northwest England	3.013	Exe	81.025	Tawe	15.439	Southwest England & Wales	0.9042	Solway & Northwest England	0.0957	Exe	0.7969	Nith	0.1943
Mer.adu07.02	2007-10-12	Woolston	Mersey	577	2.1+	France	98.992	Southwest England & Wales	0.978	Sélune	96.691	Sée	3.308	France	0.8834	Southwest England & Wales	0.1062	Sélune	1
Mer.adu07.03	2007-10-16	Woolston	Mersey	770	2.1+	Southern England	55.607	Solway & Northwest England	16.65	Test	50.704	Ehen	36.752	Solway & Northwest England	0.7779	Scotland	0.2028	Ehen	0.581	Nith	0.1732
Mer.adu07.04	2007-10-16	Woolston	Mersey	619	2.1+	Solway & Northwest England	99.915	Northern Ireland	0.066	Annan	72.867	Ribble	11.795	Solway & Northwest England	0.9999			Annan	0.7073	Nith	0.2626
Mer.adu07.05	2007-10-17	Woolston	Mersey	629	2.1+	France	88.833	Southwest England & Wales	7.485	Camel	36.787	Laukhellevassdraget	29.86	Southwest England & Wales	0.3666	France	0.3575	Camel	0.6394	S?lune	0.2312
Mer.adu07.06	2007-10-17	Woolston	Mersey	603	2.1+	France	94.531	Southwest England & Wales	5.46	Fowey	80.571	Elle	7.238	France	0.5864	Southwest England & Wales	0.4122	Fowey	0.8605	Exe	0.0646
Mer.adu07.07	2007-10-27	Woolston	Mersey	641	2.1+	Southwest England & Wales	75.209	Scotland	20.894	Dee	77.683	Luce	13.308	Southwest England & Wales	0.5575	Scotland	0.3513	Dee	0.7136	Luce	0.2081
Mer.adu07.08	2007-10-30	Woolston	Mersey	283	2
Mer.adu07.09	2007-10-30	Woolston	Mersey	580	2.1+	Norway	65.838	Southwest England & Wales	25.325	Vesterelva	41.28	Taw	18.534	Southwest England & Wales	0.5818	Solway & Northwest England	0.3061	Nith	0.2442	Stinchar	0.2424
Mer.adu07.10	2007-11-01	Woolston	Mersey	700	2.1+	Solway & Northwest England	92.864	Scotland	4.801	Esk	55.962	Nith	20.54	Solway & Northwest England	0.9787	Scotland	0.0202	Nith	0.5557	Esk	0.2985
Mer.adu07.11	2007-11-01	Woolston	Mersey	697	2.1+	Solway & Northwest England	60.771	Northern Ireland	27.782	Annan	55.379	Blac	22.691	Solway & Northwest England	0.9454	Southwest England & Wales	0.028	Annan	0.5573	Nith	0.4265
Mer.adu07.12	2007-11-13	Woolston	Mersey	579	R.1+	Scotland	94.363	Solway & Northwest England	2.541	Clyde	86.153	Esk	9.915	Scotland	0.9129	Solway & Northwest England	0.0752	Clyde	0.8566	Esk	0.106
Mer.adu07.13	2007-11-14	Woolston	Mersey	773	2.2	Northern Ireland	99.928	Solway & Northwest England	0.069	Grillagh	50.567	Agivey	45.589	Northern Ireland	0.9831	Solway & Northwest England	0.0167	Grillagh	0.9342	Nith	0.0597
Mer.adu07.14	2007-11-14	Woolston	Mersey	610	R.1+	Scotland	54.617	Northern Ireland	27.785	Grillagh	39.173	Luce	17.628	Scotland	0.5569	Solway & Northwest England	0.4128	Nith	0.4271	Luce	0.2332
Mer.adu07.15	2007-11-20	Woolston	Mersey	715	2.1	Solway & Northwest England	98.094	Southwest England & Wales	1.471	Nith	51.92	Annan	20.237	Solway & Northwest England	0.9944			Nith	0.8597	Annan	0.1093
Mer.adu07.16	2007-11-21	Woolston	Mersey	621	R.1+	Solway & Northwest England	73.544	Southwest England & Wales	25.192	Lune	74.658	Teign	19.689	Solway & Northwest England	0.9057	Southwest England & Wales	0.0911	Lune	0.7405	Nith	0.1702
Mer.adu07.17	2007-11-21	Woolston	Mersey	600	2.1+	Scotland	43.939	Solway & Northwest England	22.227	Kent	39.069	Dee	16.952	Solway & Northwest England	0.4657	Scotland	0.4038	Dee	0.2993	Clyde	0.2176
Mer.adu07.18	2007-11-21	Wooslton	Mersey	732	2.2	Solway & Northwest England	75.177	Southwest England & Wales	17.265	Nevern	39.042	Nith	34.16	Solway & Northwest England	0.916	Southwest England & Wales	0.0618	Nith	0.892	Esk	0.0404
Mer.adu07.19	2007-11-23	Woolston	Mersey	575	2.1+	Southwest England & Wales	61.557	Solway & Northwest England	36.924	Girvan	38.115	Garnock	20.508	Solway & Northwest England	0.6693	Southwest England & Wales	0.3278	Garnock	0.2656	Urr	0.218
Mer.adu07.20	2007-11-27	Woolston	Mersey	647	R.1+	Solway & Northwest England	91.74	Scotland	4.253	Nith	79.407	Dee	5.781	Solway & Northwest England	0.9768	Scotland	0.015	Nith	0.9564	Annan	0.0142
Mer.adu07.21	2007-11-28	Woolston	Mersey	633	2.1+	Scotland	83.589	Solway & Northwest England	7.976	Ehen	54.623	Clyde	18.285	Scotland	0.7531	Solway & Northwest England	0.2268	Luce	0.2699	Ehen	0.2578
Mer.adu07.22	2007-11-28	Woolston	Mersey	585	2.1+	Solway & Northwest England	96.271	Scotland	2.999	Lune	60.52	Esk	29.192	Solway & Northwest England	0.9857	Scotland	0.0121	Esk	0.4663	Nith	0.328
Mer.adu07.23	2007-11-28	Woolston	Mersey	497	R.1+	Southwest England & Wales	73.387	France	13.044	Conwy	19.426	Taw	17.322	Southwest England & Wales	0.6279	Solway & Northwest England	0.3499	Nith	0.2211	Conwy	0.1592
Mer.adu07.24	2007-11-28	Woolston	Mersey	616	R.1+	Scotland	43.814	Solway & Northwest England	41.798	Bladnoch	57.603	Cree	12.952	Solway & Northwest England	0.74	Scotland	0.2424	Esk	0.6237	Luce	0.1004
Mer.adu07.25	2007-11-30	Woolston	Mersey	635	R.1+	Solway & Northwest England	37.833	Southwest England & Wales	34.768	Leguer	90.067	Clyde	2.747	Solway & Northwest England	0.6783	Southwest England & Wales	0.1831	Nith	0.7276	Clyde	0.1435
Mer.adu07.26	2007-11-30	Woolston	Mersey	635	R.1+	Solway & Northwest England	67.909	Scotland	29.56	Eden	95.488	Esk	1.357	Solway & Northwest England	0.8469	Scotland	0.1439	Eden	0.5558	Nith	0.241
Mer.adu07.27	2007-11-30	Woolston	Mersey	674	2.1+	Solway & Northwest England	68.464	Southwest England & Wales	14.838	Annan	38.415	Cree	28.334	Solway & Northwest England	0.9068	Southwest England & Wales	0.0577	Nith	0.4881	Annan	0.4392
Mer.adu07.28	2007-11-30	Woolston	Mersey	645	R.1+	Northern Ireland	99.992	Scotland	0.003	Blac	40.511	Grillagh	18.522	Northern Ireland	0.9991			Grillagh	0.8701	Garnock	0.1093
Mer.adu07.29	2007-12-06	Woolston	Mersey	683	2.1+	Solway & Northwest England	70.11	Scotland	29.845	Ribble	43.948	Annan	24.164	Solway & Northwest England	0.8558	Scotland	0.1441	Annan	0.3904	Nith	0.2871
Mer.adu07.30	2007-12-07	Woolston	Mersey	630	R.1+	Southwest England & Wales	75.978	Scotland	13.56	Conwy	90.438	Luce	3.613	Southwest England & Wales	0.5627	Solway & Northwest England	0.2638	Conwy	0.8096	Luce	0.0939
Mer.adu07.31	2007-12-11	Woolston	Mersey	712	2.1+	Solway & Northwest England	65.081	Scotland	28.661	Ehen	34.745	Eden	29.088	Solway & Northwest England	0.8459	Scotland	0.1506	Nith	0.3845	Ehen	0.1836
Mer.adu07.32	2007-12-11	Woolston	Mersey	621	R.1+
Mer.adu07.33	2007-12-21	Woolston	Mersey	695	R.1+	Southwest England & Wales	89.517	Scotland	7.94	Luce	46.613	Dart	20.103	Southwest England & Wales	0.8253	Scotland	0.0955	Luce	0.7949	Stinchar	0.0655
Mer.adu08.01	2008-10-03	Woolston	Mersey	598	2.1+
Mer.adu08.02	2008-10-03	Woolston	Mersey	620	1.1+	Scotland	53.466	Southwest England & Wales	36.393	Stinchar	70.312	Teifi	7.998	Scotland	0.6624	Southwest England & Wales	0.2459	Stinchar	0.8415	Nith	0.0607
Mer.adu08.03	2008-10-07	Woolston	Mersey	645	2.1+	Solway & Northwest England	69.157	Scotland	24.582	Kent	20.354	Nith	19.45	Solway & Northwest England	0.8788	Scotland	0.1103	Nith	0.6587	Annan	0.1794
Mer.adu08.04	2008-10-14	Woolston	Mersey	775	2.1+	Scotland	86.069	Norway	10.657	Luce	58.823	Cree	27.714	Scotland	0.9367	Solway & Northwest England	0.06	Luce	0.813	Nith	0.1177
Mer.adu08.05	2008-10-15	Woolston	Mersey	638	2.1+	Solway & Northwest England	82.222	Scotland	12.639	Bladnoch	50.169	Esk	26.272	Solway & Northwest England	0.9304	Scotland	0.0525	Annan	0.5584	Esk	0.4113
Mer.adu08.06	2008-10-15	Woolston	Mersey	590	2.1+	Scotland	80.797	Solway & Northwest England	10.276	Ehen	61.954	Luce	17.715	Scotland	0.7567	Solway & Northwest England	0.218	Ehen	0.3983	Luce	0.368
Mer.adu08.07	2008-10-15	Woolston	Mersey	625	2.1+	Solway & Northwest England	94.864	Scotland	3.808	Bladnoch	79.706	Annan	10.961	Solway & Northwest England	0.9821	Scotland	0.0144	Nith	0.6681	Annan	0.2992
Mer.adu08.08	2008-10-16	Woolston	Mersey	573	2.1+	Solway & Northwest England	98.671	Southwest England & Wales	0.972	Nith	55.097	Conwy	19.972	Solway & Northwest England	0.9957			Nith	0.879	Annan	0.0781
Mer.adu08.09	2008-10-17	Woolston	Mersey	635	2.1+	Northern Ireland	79.608	Solway & Northwest England	18.954	Nith	62.255	Kent	18.32	Solway & Northwest England	0.8396	Northern Ireland	0.1435	Nith	0.9862	Annan	0.0035
Mer.adu08.10	2008-10-17	Woolston	Mersey	735	2.1+	Solway & Northwest England	92.429	Scotland	6.021	Annan	57.622	Clyde	11.412	Solway & Northwest England	0.9762	Scotland	0.0221	Annan	0.6063	Nith	0.2385
Mer.adu08.11	2008-10-17	Woolston	Mersey	569	2.1+	Solway & Northwest England	99.82	Scotland	0.13	Esk	49.506	Nith	33.32	Solway & Northwest England	0.9995			Nith	0.7373	Esk	0.216
Mer.adu08.12	2008-10-17	Woolston	Mersey	570	2.1+	Norway	85.137	Solway & Northwest England	14.836	Daleelva	99.314	Namsen	0.329	Solway & Northwest England	0.9994			Daleelva	0.9804	Nith	0.0111
Mer.adu08.13	2008-10-17	Woolston	Mersey	624	RS.1+	Solway & Northwest England	83.138	Scotland	12.422	Ribble	86.971	Eden	10.124	Solway & Northwest England	0.944	Scotland	0.0416	Ribble	0.8915	Eden	0.0339
Mer.adu08.14	2008-10-20	Woolston	Mersey	692	2.1+	Southwest England & Wales	77.834	Solway & Northwest England	14.052	Tamar	63.759	Conwy	15.175	Southwest England & Wales	0.5702	Solway & Northwest England	0.3504	Nith	0.4341	Tamar	0.3401
Mer.adu08.15	2008-10-20	Woolston	Mersey	590	RS.1+	Southwest England & Wales	94.265	Scotland	3.284	Girvan	27.318	Daleelva	26.938	Southwest England & Wales	0.929	Scotland	0.0417	Stinchar	0.3483	Daleelva	0.1977
Mer.adu08.16	2008-10-20	Woolston	Mersey	605	2.1+	Solway & Northwest England	83.743	Scotland	10.351	Nith	28.481	Daleelva	18.502	Solway & Northwest England	0.957	Scotland	0.0381	Nith	0.754	Annan	0.1219
Mer.adu08.17	2008-10-20	Woolston	Mersey	614	2.1+	Scotland	87.399	Solway & Northwest England	7.922	Clyde	58.993	Garnock	15.106	Scotland	0.7351	Solway & Northwest England	0.2327	Clyde	0.5804	Nith	0.2003
Mer.adu08.18	2008-10-22	Woolston	Mersey	671	2.1+	Solway & Northwest England	88.301	Southwest England & Wales	11.676	Nith	54.49	Conwy	23.173	Solway & Northwest England	0.9626	Southwest England & Wales	0.0374	Nith	0.8812	Annan	0.0776
Mer.adu08.19	2008-10-22	Woolston	Mersey	673	2.1+	Solway & Northwest England	51.557	Norway	46.267	Ribble	99.985	Urr	0.006	Solway & Northwest England	0.9853	Scotland	0.0073	Ribble	0.9991
Mer.adu08.20	2008-10-23	Woolston	Mersey	630	2.1+	Scotland	81.138	Southwest England & Wales	17.473	Urr	61.238	Bladnoch	20.879	Scotland	0.7756	Southwest England & Wales	0.1768	Urr	0.5926	Dee	0.1084
Mer.adu08.21	2008-10-23	Woolston	Mersey	635	2.1+	Scotland	76.84	Southwest England & Wales	13.887	Luce	30.241	Stinchar	27.789	Scotland	0.8367	Southwest England & Wales	0.1073	Stinchar	0.4358	Luce	0.3314
Mer.adu08.22	2008-10-23	Woolston	Mersey	650	2.1+	Scotland	32.014	Southwest England & Wales	31.741	Stinchar	27.044	Annan	23.138	Solway & Northwest England	0.5001	Scotland	0.2665	Stinchar	0.4169	Annan	0.3353
Mer.adu08.23	2008-10-23	Woolston	Mersey	665	2.1+	Solway & Northwest England	68.476	Northern Ireland	29.869	Ribble	34.33	Grillagh	22.508	Solway & Northwest England	0.9756	Northern Ireland	0.0173	Nith	0.608	Ribble	0.1697
Mer.adu08.24	2008-10-23	Woolston	Mersey	585	2.1+	Solway & Northwest England	99.064	Southwest England & Wales	0.754	Nith	73.572	Urr	14.591	Solway & Northwest England	0.9975			Nith	0.9442	Annan	0.0225
Mer.adu08.25	2008-11-05	Woolston	Mersey	665	3.1+	Solway & Northwest England	46.877	Northern Ireland	32.314	Conwy	66.386	Nith	9.458	Solway & Northwest England	0.9064	Scotland	0.0654	Nith	0.4956	Conwy	0.2906
Mer.adu08.26	2008-11-07	Woolston	Mersey	710	2.1+	Northern Ireland	56.23	Norway	31.398	Moyola	35.097	Grillagh	31.917	Solway & Northwest England	0.747	Northern Ireland	0.1858	Nith	0.4634	Grillagh	0.4195
Mer.adu08.27	2008-11-12	Woolston	Mersey	631	2.1+	Southwest England & Wales	62.51	Norway	35.999	Teifi	39.346	Exe	23.826	Southwest England & Wales	0.9284	Solway & Northwest England	0.0701	Teifi	0.4321	Exe	0.196
Mer.adu08.28	2008-11-12	Woolston	Mersey	661	2.1+	Scotland	47.461	Solway & Northwest England	33.116	Urr	45.667	Cree	31.409	Solway & Northwest England	0.619	Scotland	0.3392	Urr	0.3166	Luce	0.2804
Mer.adu08.29	2008-11-12	Woolston	Mersey	672	RS	Scotland	42.397	Solway & Northwest England	26.706	Luce	42.686	Esk	18.409	Solway & Northwest England	0.5389	Scotland	0.3096	Luce	0.4652	Esk	0.1632
Mer.adu08.30	2008-11-12	Woolston	Mersey	696	RS.1+	Southwest England & Wales	97.782	Scotland	1.428	Exe	29.723	Teifi	20.815	Southwest England & Wales	0.9667	Scotland	0.018	Exe	0.2305	Teifi	0.2155
Mer.adu08.31	2008-11-12	Woolston	Mersey	697	2.1+
Mer.adu08.32	2008-11-12	Woolston	Mersey	598	RS.1+	Solway & Northwest England	63.415	Scotland	34.363	Eden	40.182	Esk	21.78	Solway & Northwest England	0.8626	Scotland	0.1323	Nith	0.464	Esk	0.2087
Mer.adu08.33	2008-11-12	Woolston	Mersey	606	2.1+	Scotland	60.179	Solway & Northwest England	32.789	Conwy	69.357	Stinchar	13.289	Solway & Northwest England	0.5104	Scotland	0.4581	Conwy	0.4286	Stinchar	0.341
Mer.adu08.34	2008-11-13	Woolston	Mersey	631	2.1+	Scotland	86.828	Solway & Northwest England	11.684	Garnock	63.93	Ayr	16.04	Scotland	0.7024	Solway & Northwest England	0.2918	Garnock	0.5018	Esk	0.1842
Mer.adu08.35	2008-11-13	Woolston	Mersey	696	2.1+	Norway	87.531	Southwest England & Wales	4.505	Namsen	71.608	Dee	13.543	Solway & Northwest England	0.5854	Scotland	0.2373	Dee	0.5299	Nith	0.1874
Mer.adu08.36	2008-11-14	Woolston	Mersey	626	2.1+	Solway & Northwest England	90.759	Northern Ireland	4.066	Cree	73.941	Nith	13.611	Solway & Northwest England	0.9793	Scotland	0.0144	Nith	0.8757	Annan	0.0678
Mer.adu08.37	2008-11-14	Woolston	Mersey	663	RS.1+	Norway	79.442	Scotland	9.343	Urr	81.443	Leguer	5.867	Solway & Northwest England	0.5858	Scotland	0.3051	Urr	0.8556	Tamar	0.0425
Mer.adu08.38	2008-11-14	Woolston	Mersey	683	2.1+	Southwest England & Wales	96.972	Solway & Northwest England	1.902	Tamar	97.804	Leguer	1.568	Southwest England & Wales	0.9281	Solway & Northwest England	0.062	Tamar	0.9684	Nith	0.0238
Mer.adu08.39	2008-11-14	Woolston	Mersey	776	1.2+	Solway & Northwest England	98.698	Southwest England & Wales	1.058	Annan	54.711	Nith	33.984	Solway & Northwest England	0.9961			Nith	0.6494	Annan	0.3409
Mer.adu08.40	2008-11-18	Woolston	Mersey	663	RS.1+	Solway & Northwest England	90.223	Scotland	7.914	Nith	19.298	Luce	19.07	Solway & Northwest England	0.965	Scotland	0.0294	Nith	0.6492	Luce	0.1555
Mer.adu08.41	2008-11-18	Woolston	Mersey	685	RS.1+	Solway & Northwest England	78.929	Scotland	15.324	Stinchar	73.355	Nith	9.745	Solway & Northwest England	0.9125	Scotland	0.0681	Stinchar	0.6674	Nith	0.2556
Mer.adu08.42	2008-11-30	Woolston	Mersey	640	RS.1+	Southwest England & Wales	65.54	Solway & Northwest England	27.873	Urr	37.045	Dee	14.923	Solway & Northwest England	0.5697	Southwest England & Wales	0.3935	Nith	0.5376	Urr	0.1422
Mer.adu08.43	2008-11-30	Woolston	Mersey	560	2.1+	Southwest England & Wales	54.733	Norway	26.155	Camel	33.176	Aulne	18.524	Southwest England & Wales	0.6883	Scotland	0.1832	Camel	0.3052	Clyde	0.2626
Mer.adu09.01	2009-01-14		Penningto Brook (SJ6578798784)		2.2+
Mer.adu09.02	2009-10-05	Woolston	Mersey	615	R.S. 1+	Southwest England & Wales	39.421	Solway & Northwest England	34.036	Stinchar	52.361	Ehen	19.459	Solway & Northwest England	0.608	Southwest England & Wales	0.2068	Stinchar	0.7097	Nith	0.1422
Mer.adu09.03	2009-11-02	Woolston	Mersey	573	2.2+	Solway & Northwest England	82.603	Southwest England & Wales	16.927	Teifi	78.144	Nevern	8.506	Solway & Northwest England	0.9422	Southwest England & Wales	0.0567	Teifi	0.7515	Annan	0.0946
Mer.adu09.04	2009-11-03	Woolston	Mersey	594	2.1+	Southwest England & Wales	72.999	Solway & Northwest England	18.104	Kent	29.859	Esk	21.244	Southwest England & Wales	0.5297	Solway & Northwest England	0.4472	Esk	0.5131	Nith	0.1623
Mer.adu09.05	2009-11-05	Woolston	Mersey	623	2.1	Solway & Northwest England	98.688	Scotland	1.184	Eden	57.4	Annan	20.464	Solway & Northwest England	0.9959			Annan	0.4659	Nith	0.3698
Mer.adu10.01	2010-09-01	Woolston	Mersey	622	2.1+	Southwest England & Wales	97.368	Scotland	1.663	Teifi	98.658	Taw	0.307	Southwest England & Wales	0.9675	Scotland	0.0238	Teifi	0.9882	Stinchar	0.0053
Mer.adu10.02	2010-09-07	Woolston	Mersey	595	2.1+	Solway & Northwest England	88.621	Scotland	6.379	Ehen	33.683	Teifi	31.199	Solway & Northwest England	0.9593	Scotland	0.0252	Nith	0.743	Teifi	0.092
Mer.adu10.03	2010-09-07	Woolston	Mersey	675	2.1+
Mer.adu10.04	2010-09-08	Woolston	Mersey	645	3.1+	Scotland	70.906	Solway & Northwest England	24.948	Stinchar	51.895	Bladnoch	11.165	Scotland	0.4948	Solway & Northwest England	0.4851	Stinchar	0.5855	Nith	0.253
Mer.adu10.05	2010-09-08	Woolston	Mersey	531	2.1+	Solway & Northwest England	69.382	Scotland	17.41	Ehen	85.411	Ayr	3.645	Solway & Northwest England	0.8628	Scotland	0.1189	Ehen	0.6874	Stinchar	0.13
Mer.adu10.06	2010-09-09	Woolston	Mersey	821	2.2+	Southwest England & Wales	67.905	Scotland	27.686	Garnock	77.325	Taw	12.486	Southwest England & Wales	0.6085	Scotland	0.275	Garnock	0.6305	Stinchar	0.1631
Mer.adu10.07	2010-09-09	Woolston	Mersey	594	2.1+	Scotland	87.358	Solway & Northwest England	5.999	Girvan	34.765	Luce	16.754	Scotland	0.814	Solway & Northwest England	0.1794	Luce	0.3396	Clyde	0.1856
Mer.adu10.08	2010-09-09	Woolston	Mersey	595	2.1+	Solway & Northwest England	69.228	Scotland	27.923	Annan	39.588	Luce	26.721	Solway & Northwest England	0.8761	Scotland	0.1136	Annan	0.4419	Luce	0.2217
Mer.adu10.09	2010-09-09	Woolston	Mersey	589	2.1+
Mer.adu10.10	2010-09-09	Woolston	Mersey	588	1.1+
Mer.adu10.11	2010-09-09	Woolston	Mersey	587	2.1+	Norway	57.153	Scotland	21.665	Stinchar	30.814	Nith	19.999	Solway & Northwest England	0.6111	Scotland	0.3528	Nith	0.5719	Stinchar	0.3057
Mer.adu10.12	2010-09-11	Woolston	Mersey	598	2.1+	Solway & Northwest England	39.812	Scotland	33.201	Doon	47.902	Stinchar	25.822	Solway & Northwest England	0.6904	Scotland	0.2387	Stinchar	0.7897	Conwy	0.1231
Mer.adu10.13	2010-09-11	Woolston	Mersey	595	2.1+	Scotland	87.831	Solway & Northwest England	8.278	Stinchar	61.258	Ayr	18.432	Scotland	0.7623	Solway & Northwest England	0.2282	Stinchar	0.9014	Nith	0.06
Mer.adu10.14	2010-09-12	Woolston	Mersey	645	2.1+	Scotland	98.44	Southwest England & Wales	1.4	Stinchar	71.942	Luce	22.077	Scotland	0.9898	Southwest England & Wales	0.0073	Stinchar	0.8149	Luce	0.1748
Mer.adu10.15	2010-09-14	Woolston	Mersey	592	2.1+	Solway & Northwest England	79.491	Southwest England & Wales	10.386	Nith	48.874	Annan	19.709	Solway & Northwest England	0.9328	Southwest England & Wales	0.0358	Nith	0.8549	Annan	0.1124
Mer.adu10.16	2010-09-16	Woolston	Mersey	635	RS.1+	Solway & Northwest England	45.07	Scotland	39.35	Clyde	59.083	Annan	33.105	Solway & Northwest England	0.702	Scotland	0.228	Clyde	0.4707	Annan	0.469
Mer.adu10.17	2010-09-17	Woolston	Mersey	605	2.1+	Solway & Northwest England	90.907	Scotland	8.858	Annan	44.72	Nith	33.192	Solway & Northwest England	0.9667	Scotland	0.0327	Nith	0.6307	Annan	0.2771
Mer.adu10.18	2010-09-21	Woolston	Mersey	599	2.1+	Southwest England & Wales	90.744	Solway & Northwest England	8.287	Taw	79.485	Teifi	14.537	Southwest England & Wales	0.7539	Solway & Northwest England	0.2344	Teifi	0.4424	Taw	0.4324
Mer.adu10.19	2010-09-21	Woolston	Mersey	655	2.1+	Scotland	52.137	Northern Ireland	24.362	Clyde	65.175	Ehen	12.735	Scotland	0.7068	Southwest England & Wales	0.1924	Clyde	0.8777	Ehen	0.0702
Mer.adu10.20	2010-09-21	Woolston	Mersey	592	2.1+	Scotland	62.311	Northern Ireland	31.238	Girvan	53.213	Garnock	18.802	Scotland	0.7911	Solway & Northwest England	0.1474	Garnock	0.2478	Girvan	0.2477
Mer.adu10.21	2010-09-22	Woolston	Mersey	625	2.1+	Southwest England & Wales	87.808	Scotland	11.863	Stinchar	60.361	Conwy	33.151	Southwest England & Wales	0.8257	Scotland	0.1644	Stinchar	0.8506	Conwy	0.1125
Mer.adu10.22	2010-09-23	Woolston	Mersey	570	2.1+	Southwest England & Wales	50.91	Solway & Northwest England	47.953	Usk	28.028	Kent	27.858	Solway & Northwest England	0.7575	Southwest England & Wales	0.2362	Nith	0.4388	Annan	0.3033
Mer.adu10.23	2010-09-23	Woolston	Mersey	645	RS.1+	Solway & Northwest England	75.628	Southwest England & Wales	14.81	Kent	26.703	Moyola	20.32	Solway & Northwest England	0.913	Southwest England & Wales	0.0525	Nith	0.6639	Annan	0.1996
Mer.adu10.24	2010-09-23	Woolston	Mersey	640	RS.1+	Solway & Northwest England	53.271	Southwest England & Wales	32.38	Kent	69.234	Ribble	16.955	Solway & Northwest England	0.7862	Southwest England & Wales	0.1404	Ribble	0.3824	Kent	0.2152
Mer.adu10.25	2010-09-23	Woolston	Mersey	629	2.1+	Solway & Northwest England	55.403	Southwest England & Wales	25.704	Urr	27.077	Ribble	23.772	Solway & Northwest England	0.8363	Southwest England & Wales	0.114	Nith	0.5826	Ribble	0.1156
Mer.adu10.26	2010-09-23	Woolston	Mersey	558	2.1+	Scotland	68.464	Southwest England & Wales	16.199	Stinchar	46.125	Luce	14.444	Scotland	0.656	Solway & Northwest England	0.2617	Stinchar	0.621	Nith	0.1581
Mer.adu10.27	2010-09-24	Woolston	Mersey	852	2.2+	Scotland	81.093	Solway & Northwest England	10.357	Fowey	69.396	Ehen	9.833	Scotland	0.7078	Solway & Northwest England	0.2765	Fowey	0.3655	Esk	0.2184
Mer.adu10.28	2010-09-29	Woolston	Mersey	670	2.1+	Scotland	34.722	Southwest England & Wales	30.828	Clyde	39.116	Stinchar	19.494	Scotland	0.4287	Southwest England & Wales	0.3483	Clyde	0.3807	Stinchar	0.3589
Mer.adu10.29	2010-10-05	Woolston	Mersey	615	RS.1+
Mer.adu10.30	2010-10-06	Woolston	Mersey	603	2.1+	Scotland	73.779	Solway & Northwest England	22.388	Ayr	43.277	Nith	20.768	Scotland	0.5146	Solway & Northwest England	0.484	Nith	0.8028	Clyde	0.0909
Mer.adu11.01	2011-01-06	Sankey (St Helen STW)	Sankey	635	?
	Juveniles
Mer.juv03.01	2003-10-14	Woolston	Mersey	185
Mer.juv06.01	2006-08-15	Goyt	Pear Mill	73	0+
Mer.juv06.02	2006-08-15	Goyt	Pear Mill	160	1+	Solway & Northwest England	64.303	Southwest England & Wales	29.28	Eden	43.069	Nith	23.842	Solway & Northwest England	0.8717	Southwest England & Wales	0.1166	Nith	0.8544	Annan	0.0654
Additional material
Details of the Mersey samples included in this study are in the left wide column, including the date of sampling, the location, size and age where possible.
Details of the assignment results are found in the wide middle column (GeneClass 2) and the wide right column (ONCOR)
Within each wide column, the result of assignment to reporting regions is found on the left, and the result of assignment to rivers is found on the right.
Shown are the two most probable sources and the relative probabilty that the individual belongs to it
